# Supplementary material for: Analysis of the utilization value of different tissues of Taxus×Media based on metabolomics and antioxidant activity
Source: BMC Plant Biol. 2023 May 29;23:285. doi: 10.1186/s12870-023-04308-6 (PMC10226233; doi:10.1186/s12870-023-04308-6)
Supplement: Supplementary file 2 — Supplementary Material 2 [file 12870_2023_4308_MOESM2_ESM.xlsx]

## Sheet: Sheet1
Supplementary Table S1. The non-volatile metabolites of all samples.
Index	Q1 (Da)	Q3 (Da)	Molecular Weight (Da)	Formula	Ionization model	Compounds	Class I	CAS	Level	TB-1	TB-2	TB-3	TFL-1	TFL-2	TFL-3	TS-1	TS-2	TS-3	TA-1	TA-2	TA-3	mix01	mix02	mix03
mws0217	76.04	29.99	75.032	C2H5NO2	[M+H]+	L-Glycine	Amino acids and their derivatives	56-40-6	A	12753	10131	13739	5383.5	9564.8	4353.3	86556	123770	88616	9	9	9	10076	4207.3	7268.9
pme3033	104.07	86	103.063	C4H9NO2	[M+H]+	N,N-Dimethylglycine	Amino acids and their derivatives	1118-68-9	A	115680	116650	141330	1890100	2121500	2111600	6247600	5741400	6211200	2163800	2240200	2200900	1722100	1851700	1762700
pme3017	104.07	58	103.063	C4H9NO2	[M+H]+	2-Aminoisobutyric acid	Amino acids and their derivatives	62-57-7	A	331230	337340	347720	6603300	7534900	7213700	3490100	3354200	3384100	2831900	3367500	3305400	3771200	3638200	3286900
pme0010	106	60	105.043	C3H7NO3	[M+H]+	L-Serine	Amino acids and their derivatives	56-45-1	A	623860	605040	597490	420050	422600	341170	3496900	4584200	4238600	1130800	1016300	1029100	1261700	966920	1123800
pme2122	112.09	95	111.08	C5H9N3	[M+H]+	Histamine	Amino acids and their derivatives	51-45-6	A	83077	81831	87224	638740	745430	651370	376900	340940	374110	455590	410140	508360	727100	736390	708780
pme0006	116.07	70.1	115.063	C5H9NO2	[M+H]+	L-Proline	Amino acids and their derivatives	147-85-3	A	360330	375420	360150	7182300	7062100	6513700	2366300	2453500	2439200	2885900	2387600	2767700	5897400	4875000	4817900
pme0120	118.09	101	117.079	C5H11NO2	[M+H]+	5-Aminovaleric acid	Amino acids and their derivatives	660-88-8	A	15508	23352	21893	77407	78098	81863	46406	48520	65987	56067	35308	37947	51822	47176	42423
mws0256	118.09	72.1	117.079	C5H11NO2	[M+H]+	L-Valine	Amino acids and their derivatives	72-18-4	A	1859400	1848000	1962500	39456000	38057000	34800000	25458000	25751000	25895000	46263000	39377000	40422000	29291000	28248000	27192000
mws0230	120.07	74	119.058	C4H9NO3	[M+H]+	L-Threonine	Amino acids and their derivatives	72-19-5	A	995500	1031400	939840	966740	918960	813680	4244100	4902400	4937200	833250	730410	815760	1319300	995110	1244700
pme0195	120.02	62	121.02	C3H7NO2S	[M-H]-	L-Cysteine	Amino acids and their derivatives	52-90-4	A	9	9	9	10380	26871	11220	51996	24289	24770	53149	63807	35321	20371	48737	39198
mws0263	128.04	82.03	129.043	C5H7NO3	[M-H]-	5-Oxo-L-Proline	Amino acids and their derivatives	98-79-3	A	9	9	9	3870.2	3065.8	5408.2	7676.2	13995	19950	3105.8	6955.5	16749	12388	28874	23818
Rfmb319	130.09	84.08	129.079	C6H11NO2	[M+H]+	Pipecolic acid	Amino acids and their derivatives	4043-87-2	A	9	9	9	3937700	3432800	3572300	1770400	1833900	1960400	1506200	1221800	1374400	2714900	2742600	2645700
ML10181668	130.09	84.08	129.079	C6H11NO2	[M+H]+	Cycloleucine	Amino acids and their derivatives	52-52-8	A	5373400	5025000	4681400	585910	631740	481250	4496800	5482600	5482400	9	9	9	1186900	838420	1062100
mws0712	130.05	86	131.058	C5H9NO3	[M-H]-	N-Propionylglycine	Amino acids and their derivatives	21709-90-0	A	9	9	9	1402300	1445000	1292400	90933	74787	88332	430150	362900	339620	721030	808440	764850
mws0216	132.07	86	131.058	C5H9NO3	[M+H]+	Trans-4-Hydroxy-L-proline	Amino acids and their derivatives	51-35-4	A	389660	339300	325120	166440	247730	123740	506770	615460	588120	9	9	9	237640	172130	204080
mws1587	132.1	86	131.095	C6H13NO2	[M+H]+	L-Norleucine*	Amino acids and their derivatives	327-57-1	A	7004100	7455200	7705400	100810000	91826000	93985000	67824000	65432000	71503000	94233000	99347000	92479000	72801000	67151000	66156000
mws0258	132.1	86	131.095	C6H13NO2	[M+H]+	L-Isoleucine*	Amino acids and their derivatives	73-32-5	A	7045400	7272500	7787600	100800000	92564000	96521000	65314000	65030000	70620000	93965000	98647000	92494000	71418000	68278000	66003000
mws0227	132.1	86.2	131.095	C6H13NO2	[M+H]+	L-Leucine*	Amino acids and their derivatives	61-90-5	A	6813900	7301300	7558400	99861000	89970000	93573000	65940000	65152000	70243000	93525000	98272000	92301000	70446000	67912000	65053000
pme2679	132	86	131.095	C6H13NO2	[M+H]+	L-Allo-isoleucine*	Amino acids and their derivatives	1509-34-8	A	427940	154960	425100	7599000	7776800	9349800	4628900	3229200	5034200	6524500	7539900	8868200	2359000	4119400	4796900
mws0001	133.06	74	132.054	C4H8N2O3	[M+H]+	L-Asparagine	Amino acids and their derivatives	70-47-3	A	1099800	945450	923480	1527700	1468500	1307400	9879400	11884000	11428000	281710	216770	252210	1274200	909700	1194000
pme2527	133	116	132.09	C5H12N2O2	[M+H]+	L-Ornithine	Amino acids and their derivatives	70-26-8	A	4346.5	4998.2	4231.4	33415	28118	28851	61116	50009	56380	35249	21831	21893	29070	20160	22050
mws0219	132.03	88	133.038	C4H7NO4	[M-H]-	L-Aspartic Acid	Amino acids and their derivatives	56-84-8	A	98658	155490	129330	848950	716910	563800	2243000	1917400	1462600	445460	469160	438650	341070	438630	433410
pme0057	136.04	118.1	135.035	C4H9NO2S	[M+H]+	L-Homocysteine	Amino acids and their derivatives	6027-13-0	A	9	9	9	28734	29478	22722	9	9	9	61147	66901	67580	19698	29372	19270
pme1002	138.09	103	137.084	C8H11NO	[M+H]+	L-Tyramine	Amino acids and their derivatives	51-67-2	B	12193	13044	10108	9	9	9	9	9	9	9	9	9	27829	29214	23113
Rfmb320	144.1	84.08	143.095	C7H13NO2	[M+H]+	1-Methylpiperidine-2-carboxylic acid	Amino acids and their derivatives	7730-87-2	B	9142500	9475700	9826100	999680	1124200	906500	1016400	1103300	1081300	10459000	7813600	8870500	5588600	5292800	5134400
Hmsp000364	144.1	98.09	143.095	C7H13NO2	[M+H]+	L-Cyclopentylglycine	Amino acids and their derivatives	2521-84-8	A	963600	899230	980600	15549000	15270000	14546000	16019000	16502000	16659000	19879000	19891000	19995000	15358000	15438000	14530000
mws0340	143.03	111	144.042	C6H8O4	[M-H]-	2,3-Dimethylsuccinic acid	Amino acids and their derivatives	13545-04-5	B	9	9	9	79904	96238	75087	9	9	9	9	9	9	44860	40197	44404
Rfmb318	144.1	84.08	144.092	C7H14NO2+	[M]+	D-Proline betaine	Amino acids and their derivatives	1195-94-4	B	4602700	5053100	4865600	450040	405260	416670	475450	493680	475040	4656400	3556100	4015500	2714200	2623100	2431900
Lmqp000427	146.08	82.07	145.074	C6H11NO3	[M+H]+	N-Methyl-Trans-4-Hydroxy-L-Proline	Amino acids and their derivatives	4252-82-8	B	99872	95682	98330	140280	128650	141670	740170	710800	851520	147140	105670	118880	238870	211240	221950
pme0193	147.08	84	146.069	C5H10N2O3	[M+H]+	L-Glutamine	Amino acids and their derivatives	56-85-9	A	9	9	9	3715900	3453300	3547700	7103800	6741700	7336000	3305300	3391900	3410000	2982500	2899300	2724400
pme0026	147.11	84	146.106	C6H14N2O2	[M+H]+	L-Lysine	Amino acids and their derivatives	56-87-1	B	9	9	9	4136800	3786300	3590200	7192400	7233400	7566100	3352000	3719600	3484400	3173900	3072800	2939900
Zmzn000113	146.05	102.06	147.053	C5H9NO4	[M-H]-	L-threo-3-Methylaspartate	Amino acids and their derivatives	6061-13-8	A	304730	361230	297660	181480	200060	211410	2910900	2550000	2537200	282440	298840	328030	182600	204120	230980
pme0014	148.06	84	147.053	C5H9NO4	[M+H]+	L-Glutamic acid	Amino acids and their derivatives	56-86-0	A	15483000	15381000	15404000	14808000	12372000	12004000	46652000	49112000	47934000	7323100	5458900	6714100	15468000	12061000	14636000
mws1050	148.06	88	147.053	C5H9NO4	[M+H]+	O-Acetylserine	Amino acids and their derivatives	5147-00-2	A	56980	50531	42736	523710	521860	511170	226620	198600	214180	396620	315330	381080	414180	455500	430260
pme1210	150.06	61	149.051	C5H11NO2S	[M+H]+	L-Methionine	Amino acids and their derivatives	63-68-3	A	5603	6329.8	8690.7	819890	802230	690300	10918	20114	18885	6162200	4885800	5321300	1534900	1192400	1183500
mws0254	156.08	110	155.069	C6H9N3O2	[M+H]+	L-Histidine	Amino acids and their derivatives	71-00-1	B	9	9	9	8580900	8475300	8773800	9	9	9	6795600	8687900	8693300	4816600	4404100	3985600
pme3382	160.06	98	161.069	C6H11NO4	[M-H]-	N-Acetyl-L-threonine	Amino acids and their derivatives	17093-74-2	B	17977	16949	19065	123540	124210	131160	89963	89792	114360	117140	107480	117770	77529	107030	68142
pme2914	161.05	99	162.053	C6H10O5	[M-H]-	3-Hydroxy-3-methylpentane-1,5-dioic acid	Amino acids and their derivatives	503-49-1	A	9	9	9	770950	738140	685680	941070	858140	974380	3150200	3023800	3251300	1035600	1149900	944010
Lmbp000123	164.07	56.05	163.067	C6H13NO2S	[M+H]+	L-Homomethionine	Amino acids and their derivatives	25148-30-5	B	12809	19751	15167	50571	41558	44510	110390	124860	128210	66728	49547	75197	58658	45676	44226
pme1419	164.07	104	163.067	C6H13NO2S	[M+H]+	L-Methionine methyl ester	Amino acids and their derivatives	10332-17-9	B	9	9	9	52160	48952	57198	9	9	9	11275	10064	7602.3	17924	22687	12629
pme2617	166.05	102	165.046	C5H11NO3S	[M+H]+	L-Methionine Sulfoxide	Amino acids and their derivatives	3226-65-1	A	674010	746080	739120	2570200	2655200	2547400	1408300	1372400	1488800	1167000	1183100	1114600	2028300	2677100	2177600
pme0021	166.09	120.08	165.07	C9H11NO2	[M+H]+	L-Phenylalanine	Amino acids and their derivatives	63-91-2	A	200970	208460	213480	11079000	11168000	10993000	1925500	2006200	2126200	21186000	20579000	20924000	9004700	7897700	7353300
pme0181	170.09	124	169.085	C7H11N3O2	[M+H]+	3-Methyl-L-Histidine	Amino acids and their derivatives	368-16-1	B	31151	27726	27044	514160	592160	643380	161040	142530	114580	216050	246380	214670	273180	300430	244870
pme0124	173.09	115.5	172.085	C7H12N2O3	[M+H]+	L-Glycyl-L-proline	Amino acids and their derivatives	704-15-4	B	9	9	9	40840	36131	35182	4963.8	2915.2	3388.7	21026	20560	26366	16776	17969	13325
pme0253	174.11	86	173.105	C8H15NO3	[M+H]+	N-Acetyl-L-leucine	Amino acids and their derivatives	1188-21-2	B	11916	10899	17506	19099	24357	16527	21903	13192	25947	9703.3	13079	15861	22383	27482	25895
Zmyn000155	173.11	131.08	174.1	C7H14N2O3	[M-H]-	N-α-Acetyl-L-ornithine	Amino acids and their derivatives	6205-08-9	B	36624	34304	48812	53730	59690	83596	534950	491190	491940	36224	42482	33424	65041	88508	72868
mws0260	175.12	116	174.112	C6H14N4O2	[M+H]+	L-Arginine	Amino acids and their derivatives	74-79-3	A	209520	203620	255660	2991100	3076500	2180800	5261100	4574400	4022800	372980	465780	326670	2582600	2125100	2351700
pme2559	174.04	88	175.048	C6H9NO5	[M-H]-	N-Acetyl-L-Aspartic Acid	Amino acids and their derivatives	997-55-7	B	9322.7	8762.4	5325.9	39306	27534	32674	141700	111570	166520	27075	32638	41138	32340	45318	39993
pme0008	176.1	113	175.096	C6H13N3O3	[M+H]+	L-Citrulline	Amino acids and their derivatives	372-75-8	B	407930	367270	363650	368640	403900	291120	207340	238360	177060	160790	115390	120110	316640	313710	271740
mws0250	182.08	136.1	181.074	C9H11NO3	[M+H]+	L-Tyrosine	Amino acids and their derivatives	60-18-4	A	792400	989290	1000400	49956000	44270000	43381000	15534000	17188000	15650000	70563000	69090000	65299000	47949000	41017000	41018000
pme0137	187.07	125	188.08	C7H12N2O4	[M-H]-	N-Acetyl-L-Glutamine	Amino acids and their derivatives	2490-97-3	B	119840	107400	120810	41587	43651	42249	173280	223350	300850	180100	211780	161080	89958	104180	112040
pme0122	189.12	126	188.116	C8H16N2O3	[M+H]+	N6-Acetyl-L-lysine	Amino acids and their derivatives	692-04-6	B	156840	142420	155590	561050	481770	526650	86061	69290	106360	772540	738770	739860	435400	382470	352210
mws5041	189.12	86.1	188.116	C8H16N2O3	[M+H]+	L-Glycyl-L-isoleucine	Amino acids and their derivatives	19461-38-2	B	9160.4	9660.2	10596	684870	727170	670490	186110	188320	187540	1687900	1674500	1670500	551920	565910	498720
mws0736	189.12	86	188.116	C8H16N2O3	[M+H]+	N-Glycyl-L-leucine	Amino acids and their derivatives	869-19-2	B	9404.1	10889	14739	807390	894020	752900	208400	191570	240750	1896800	1804700	1768500	647470	649700	629680
pme3388	189.13	144	188.127	C7H16N4O2	[M+H]+	Homoarginine	Amino acids and their derivatives	156-86-5	B	9	9	9	161920	230040	235340	1207400	940990	825170	25992	42839	45385	231520	253770	216080
Zmjp000182	189.13	70.07	188.127	C7H16N4O2	[M+H]+	N-Monomethyl-L-arginine	Amino acids and their derivatives	17035-90-4	B	59008	79247	53639	3930600	4720100	4153700	7016500	5091800	4635600	689970	754550	763430	2855200	2466600	2301900
pme0075	188.06	128	189.064	C7H11NO5	[M-H]-	N-Acetyl-L-glutamic acid	Amino acids and their derivatives	1188-37-0	B	36746	45973	48394	51278	32039	46384	29647	28330	44122	47717	41601	43829	54414	65723	46262
mws0193	190.12	127	189.111	C7H15N3O3	[M+H]+	L-Homocitrulline	Amino acids and their derivatives	1190-49-4	B	23315	16875	28087	122820	105540	106050	75518	66820	59626	111440	125160	106620	72467	80389	75003
pme0278	191.1	128	190.095	C7H14N2O4	[M+H]+	2,6-Diaminooimelic acid	Amino acids and their derivatives	583-93-7	B	1685300	1695100	1747300	173200	173420	118850	520020	534760	507350	135440	74674	107640	357160	310220	403140
Lmrj002244	195.11	70.06	194.106	C10H14N2O2	[M+H]+	Cyclo(Pro-Pro)	Amino acids and their derivatives	6708-06-1	B	9	9	9	19187	10237	23969	9	9	9	9	9	9	14808	14946	12536
pme3827	198.08	152.2	197.069	C9H11NO4	[M+H]+	3,4-Dihydroxy-L-phenylalanine (L-Dopa)	Amino acids and their derivatives	59-92-7	B	9	9	9	27502	31971	32356	79925	75480	92070	189840	149290	144180	98490	79337	62669
NK10251888	203.15	70.07	202.143	C8H18N4O2	[M+H]+	NG,NG-Dimethyl-L-arginine	Amino acids and their derivatives	30315-93-6	B	23502	38142	27758	2165600	2092700	2175400	772190	583410	675170	363600	323830	344320	1012700	984360	951220
mws0282	203.08	116.05	204.09	C11H12N2O2	[M-H]-	L-Tryptophan	Amino acids and their derivatives	73-22-3	A	64266	79413	103290	2550500	2719800	2716400	589000	552820	610320	8785500	8498000	8512400	1445700	1778300	1677900
Zmgn002106	206.08	58.03	207.09	C11H13NO3	[M-H]-	N-Acetyl-L-phenylalanine	Amino acids and their derivatives	2018-61-3	B	34149	21381	27066	1492300	1396300	1364100	768990	843410	868810	3138900	2859600	3148900	949980	1116200	1377900
pme0170	217.13	158	216.122	C8H16N4O3	[M+H]+	N-Acetyl-L-Arginine	Amino acids and their derivatives	155-84-0	B	9	9	9	67466	80886	69914	48369	41711	44507	43444	43999	49972	96881	104730	69540
Lmrj001698	219.13	60.04	218.127	C9H18N2O4	[M+H]+	L-Seryl-L-Isoleucine	Amino acids and their derivatives	91086-51-0	B	5186.6	6576.7	5897.5	408210	390100	394080	89750	86206	84434	280380	268200	270280	217350	234150	217350
pme1228	221.09	204	220.085	C11H12N2O3	[M+H]+	5-Hydroxy-L-tryptophan	Amino acids and their derivatives	56-69-9	B	9	9	9	25657	33287	25556	11633	13686	11989	59342	60491	54495	22626	20877	21285
mws5042	223.11	120.09	222.1	C11H14N2O3	[M+H]+	L-Glycyl-L-phenylalanine	Amino acids and their derivatives	721-66-4	B	3922.2	3913.7	7342.9	236280	204700	235120	124400	106310	131010	457790	450490	420210	188720	198680	182200
mws0520	224.09	136	223.084	C11H13NO4	[M+H]+	N-Acetyl-L-tyrosine	Amino acids and their derivatives	537-55-3	B	7904.2	7740.6	7439.9	21792	24171	24116	3273	6339.2	4503.9	9400.6	9063.6	7922.3	14267	16245	20190
Lmhp001430	227.09	116.07	227.103	C10H14N2O4	[M+H]+	Cyclo(Pro-Glu)	Amino acids and their derivatives	-	B	6380.6	7674.5	7221.8	46065	40543	39994	44002	38756	45152	21854	18716	18947	33591	31318	29635
Lmhp001461	229.15	70.07	229.154	C11H20N2O3	[M+H]+	L-Prolyl-L-Leucine	Amino acids and their derivatives	52899-07-7	B	8664.7	11312	10003	99658	130900	110590	30673	35819	33174	9	9	9	36553	38953	38234
Lmhp001670	231.16	72.08	231.17	C11H22N2O3	[M+H]+	L-Valyl-L-Leucine	Amino acids and their derivatives	3989-97-7	B	25235	30596	35230	1160100	1120600	1227900	141450	137900	125600	244750	207700	200140	383240	388120	362560
pmb0962	235.1	118.3	234.158	C10H22N2O4	[M+H]+	L-Lysine-Butanoic Acid	Amino acids and their derivatives	80407-71-2	B	36440000	33716000	29407000	10439	14350	15507	27099	36806	20247	30335	18671	28570	343090	324350	317150
mws4176	237.12	120.09	236.116	C12H16N2O3	[M+H]+	L-Alanyl-L-Phenylalanine	Amino acids and their derivatives	3061-90-3	B	9	9	9	274160	286240	253970	47939	59383	54566	86096	83513	87503	98148	92452	98911
mws0221	241.03	152	240.024	C6H12N2O4S2	[M+H]+	L-Cystine	Amino acids and their derivatives	56-89-3	B	9	9	9	19637	23369	11395	127060	158730	137670	9	9	9	56955	31453	41347
Lmhp003064	245.12	120.08	245.128	C14H16N2O2	[M+H]+	Cyclo(Pro-Phe)	Amino acids and their derivatives	3705-26-8	B	9110.7	11506	7360.9	3722.4	3095.8	2738.9	9	9	9	9	9	9	5987	5213.7	7100.9
Lmhp002031	245.18	86.1	245.186	C12H24N2O3	[M+H]+	L-Leucyl-L-Leucine	Amino acids and their derivatives	3303-31-9	B	16049	17988	22443	631000	638610	593120	65972	69586	78398	87383	83310	80688	200380	179070	187450
pmb2591	245.09	203.2	246.1	C13H14N2O3	[M-H]-	N-Acetyl-L-Tryptophan	Amino acids and their derivatives	1218-34-4	A	9	9	9	5020800	4500900	4922200	30087000	31079000	31110000	46075000	49682000	50435000	15132000	18276000	18084000
Lmrj002087	247.13	86.09	246.121	C10H18N2O5	[M+H]+	L-Isoleucyl-L-Aspartate	Amino acids and their derivatives	-	B	7628.8	9525.7	8453.6	283170	283910	277050	47910	57511	54149	399810	372950	363420	179150	175350	181240
Lmhp001732	263.13	70.07	263.139	C14H18N2O3	[M+H]+	L-Prolyl-L-Phenylalanine	Amino acids and their derivatives	13589-02-1	B	14307	12151	10236	313080	264590	304450	48371	46924	53338	12213	12509	8248.2	83399	89747	79529
mws0715	263.1	145	264.111	C13H16N2O4	[M-H]-	Phenylacetyl-L-glutamine	Amino acids and their derivatives	28047-15-6	B	9	9	9	92474	100790	115740	85915	81971	88628	86817	92883	84918	102660	99890	106850
Lmhp002001	265.15	72.08	264.147	C14H20N2O3	[M+H]+	L-Valyl-L-Phenylalanine	Amino acids and their derivatives	3918-92-1	B	11899	14550	15976	523000	568490	557290	50731	49791	51027	70860	61405	68633	152690	186250	165790
pme2890	269.06	136	268.055	C8H16N2O4S2	[M+H]+	L-Homocystine	Amino acids and their derivatives	626-72-2	B	9	9	9	46359	56630	59220	8079.3	5837.5	8164.5	18059	29823	25490	32845	43241	26618
Lmrj002793	277.12	120.08	276.112	C14H16N2O4	[M+H]+	Cyclo(Phe-Glu)	Amino acids and their derivatives	-	B	9	9	9	5120.4	5844.1	4742.5	4393.2	4691.2	3629.8	11802	13291	10715	5625.8	5242.3	5109.2
pme1712	275	257	276.132	C11H20N2O6	[M-H]-	L-Saccharopine	Amino acids and their derivatives	997-68-2	B	14912	18184	11747	18613	11405	9638	425900	415110	359010	20786	31595	16444	14085	17985	17561
mws5035	279.17	120.08	278.163	C15H22N2O3	[M+H]+	L-Leucyl-L-phenylalanine	Amino acids and their derivatives	56217-82-4	B	23753	28288	26841	646930	613900	507250	78485	67571	81609	30527	34022	44641	168530	156940	172460
mws0629	281.11	166	280.106	C13H16N2O5	[M+H]+	L-Aspartyl-L-Phenylalanine	Amino acids and their derivatives	13433-09-5	B	9	9	9	72012	91163	80875	10333	12543	7470.6	48157	47252	41212	29383	33101	32630
mws1375	304.15	185.09	303.143	C12H21N3O6	[M+H]+	Nicotianamine	Amino acids and their derivatives	34441-14-0	B	29776	30725	25438	1115400	1008000	802380	3131400	3363300	3969100	445650	451630	362210	772160	617480	777100
pme1086	306.08	143	307.084	C10H17N3O6S	[M-H]-	Glutathione reduced form	Amino acids and their derivatives	70-18-8	B	9	9	9	57163	88624	75276	4220.1	7918.3	5099.7	15432	8831.3	9426.8	29644	35892	32023
pmb2855	307	145	308.122	C11H20N2O8	[M-H]-	L-Glutamine-O-glycoside	Amino acids and their derivatives	-	B	18399	14402	17993	9	9	9	75678	56412	51130	202300	154870	250250	135570	164260	138710
pmb2857	308.1	146.1	309.106	C11H19NO9	[M-H]-	L-Glutamic acid-O-glycoside	Amino acids and their derivatives	-	B	25355	18087	17683	9741.4	17099	13498	166370	128570	154570	75862	82007	98128	555930	712620	683860
mws0636	313.15	166	312.147	C18H20N2O3	[M+H]+	L-Phenylalanyl-L-phenylalanine	Amino acids and their derivatives	2577-40-4	B	2457.3	4656.5	2405.5	45149	41726	44714	8776.4	7625.2	6661.8	9	9	9	14285	13352	12306
mws0582	322.11	130	321.099	C11H19N3O6S	[M+H]+	S-(Methyl)glutathione	Amino acids and their derivatives	2922-56-7	B	4589	4855.8	4671.4	26242	26592	30662	449550	618110	496370	16478	7563	6668.5	145890	97718	89857
pmb0464	458.1	116.3	457.143	C16H27NO14	[M+H]+	L-Aspartic acid-O-diglucoside	Amino acids and their derivatives	-	B	208320	185070	195130	7205500	8486400	6360100	3187600	3302700	3639200	499110	323240	455090	4234700	4228000	4638900
mws4134	611.14	306.08	612.152	C20H32N6O12S2	[M-H]-	Oxiglutatione	Amino acids and their derivatives	27025-41-8	B	5383.4	2759.6	2552.1	1580000	1238900	1106400	155640	142280	249200	193250	208780	213010	252040	306400	242320
pmf0096	88.99	70.9	89.995	C2H2O4	[M-H]-	Oxalic acid	Phenolic acids	144-62-7	B	15375	7670.6	16604	6818.6	8838.3	6621.8	13883	12704	15640	15893	18677	24045	12744	12720	13310
pme0241	123.04	79	122.037	C7H6O2	[M+H]+	Benzoic acid	Phenolic acids	65-85-0	B	39401	31479	26660	317260	312480	277860	166020	145670	149220	54577	44161	51672	159990	206840	221850
Zmyn002919	135.04	91.05	136.052	C8H8O2	[M-H]-	2-Methylbenzoic acid	Phenolic acids	118-90-1	B	9	9	9	13674	11960	14761	9	9	9	13958	15800	12649	6948.6	7731.9	8686
mws1078	138.05	92.1	137.048	C7H7NO2	[M+H]+	Anthranilic Acid	Phenolic acids	118-92-3	B	9	9	9	47519	53485	43273	9	9	9	52762	66723	68429	34656	43096	37748
mws1336	138.06	120	137.048	C7H7NO2	[M+H]+	4-Aminobenzoic acid	Phenolic acids	150-13-0	B	9	9	9	58226	50901	55121	14828	14463	12966	30187	24554	19591	38022	42602	42777
mws0749	137.02	93	138.032	C7H6O3	[M-H]-	4-Hydroxybenzoic acid	Phenolic acids	99-96-7	B	33636000	33112000	32119000	12922000	12590000	13184000	13212000	13562000	14565000	4980600	4746900	5023600	10939000	10921000	11723000
Lmgn001670	137.03	108.02	138.032	C7H6O3	[M-H]-	Salicylic acid	Phenolic acids	69-72-7	B	8504700	8237400	9253700	112820	132750	127610	99744	154030	157050	9	9	9	1246200	1172900	1330800
mws2213	147.05	77.01	148.052	C9H8O2	[M-H]-	Cinnamic acid	Phenolic acids	140-10-3	B	9	9	9	26296	26955	26965	14543	12326	15163	389760	380860	406500	59294	65612	64631
pme2362	151.04	107	152.047	C8H8O3	[M-H]-	Mandelic acid	Phenolic acids	90-64-2	B	316820	390150	367140	122780	102870	124580	54943	44293	61776	146460	177140	166500	63648	85059	83227
mws0182	151.04	106.9	152.047	C8H8O3	[M-H]-	p-Hydroxyphenyl acetic acid	Phenolic acids	156-38-7	B	19293	39670	22352	38166	31621	29980	110280	96151	121400	87395	68482	78369	42144	43756	43218
pma0675	153.05	135.04	152.047	C8H8O3	[M+H]+	o-Anisic acid	Phenolic acids	579-75-9	B	9	9	9	13238	10584	13349	9	9	9	9	9	9	10469	6998.7	10421
ML10177402	152.03	108.05	153.043	C7H7NO3	[M-H]-	4-Aminosalicylic acid	Phenolic acids	65-49-6	B	197080	172630	179450	9	9	9	9	9	9	9	9	9	20497	21877	24419
mws0180	153.02	109.03	154.027	C7H6O4	[M-H]-	2,5-Dihydroxybenzoic acid; Gentisic Acid*	Phenolic acids	490-79-9	B	28427000	27533000	26119000	1032200	1008600	1033700	1381000	1430100	1560800	948200	849440	867600	6863800	6647800	7114200
mws0183	153.02	109.03	154.027	C7H6O4	[M-H]-	3,4-Dihydroxybenzoic acid (Protocatechuic acid)*	Phenolic acids	99-50-3	B	57567000	56853000	56825000	2274900	2204900	2170100	4078400	4148600	4996200	1984300	1904700	1737100	15419000	17933000	18059000
pme1439	165.05	119	164.047	C9H8O3	[M+H]+	p-Coumaric acid	Phenolic acids	501-98-4	A	9	9	9	205970	215330	198920	183100	41501	205350	1781700	2236800	2025400	200050	228050	181480
Lmbn002648	163.04	119.05	164.047	C9H8O3	[M-H]-	α-Hydroxycinnamic Acid	Phenolic acids	5801-57-0	B	9	9	9	2603200	2243200	2488900	3504800	3179000	3740700	1189300	1149000	1376900	2135500	2414200	2210700
pme3083	164.04	120	165.043	C8H7NO3	[M-H]-	2-(Formylamino)benzoic acid	Phenolic acids	3342-77-6	B	97932	135860	79214	2348000	2182200	2318900	1444200	1447100	1727400	2681800	2793000	2875200	1465100	1678200	1586500
pme0281	165.02	121.03	166.027	C8H6O4	[M-H]-	Terephthalic acid*	Phenolic acids	100-21-0	A	7164500	6736800	6596800	4788600	4889800	4538800	2901600	3053900	2896300	6523000	6285300	5822500	4565000	4965800	5224500
mws0467	165.06	119.05	166.063	C9H10O3	[M-H]-	3-(4-Hydroxyphenyl)-propionic acid	Phenolic acids	501-97-3	B	9	9	9	62654	78984	55330	33394	43522	34888	207560	235590	242710	55887	69556	53912
NK10253223	168.06	94.06	167.058	C8H9NO3	[M+H]+	2-Amino-3-methoxybenzoic acid	Phenolic acids	3177-80-8	B	20093	18606	17990	214500	203530	190930	14745	16209	13396	68670	57918	69337	91245	85459	81937
pme2598	167.03	123.04	168.042	C8H8O4	[M-H]-	3,4-Dihydroxybenzeneacetic acid	Phenolic acids	102-32-9	B	2109300	2307900	2267100	9	9	9	9	9	9	9	9	9	212550	216440	261270
pme1292	167.1	123.04	168.042	C8H8O4	[M-H]-	Homogentisic acid	Phenolic acids	451-13-8	B	9	9	9	4076800	4159800	4467300	175520	189970	223080	430520	370010	352530	1106400	1209100	1293700
mws0028	167.03	108.02	168.042	C8H8O4	[M-H]-	Vanillic acid	Phenolic acids	121-34-6	B	351060	331000	364880	1215000	1131600	1177200	2775500	2695600	2996700	1317300	1277700	1284700	1138700	1197500	1177200
pmb2795	177	145	178.063	C10H10O3	[M-H]-	4-Methoxycinnamic acid	Phenolic acids	830-09-1	B	5274.8	6343.5	5953.1	549000	596200	601180	85304	87049	88940	219450	233430	244500	341560	403330	415880
mws2212	179.03	135.05	180.042	C9H8O4	[M-H]-	Caffeic acid	Phenolic acids	331-39-5	B	531010	536760	499910	6902900	5946900	5883100	7667600	7948500	8774400	5318800	4833300	4719900	6884700	7011400	7356100
Lmbn004847	179.07	146.04	180.079	C10H12O3	[M-H]-	4-Methoxyphenylpropionic acid	Phenolic acids	-	B	1578.2	6412.8	2635	370620	369410	412790	25329	32461	27846	30187	27087	26442	106970	94350	113220
Lmrn001951	181.05	135.04	182.058	C9H10O4	[M-H]-	(S)-2-Hydroxy-3-(4-Hydroxyphenyl)Propanoic Acid	Phenolic acids	23508-35-2	B	9	9	9	16144	10501	19566	25921	27919	35263	176310	222610	199920	27899	29895	20274
mws0117	181.05	122	182.058	C9H10O4	[M-H]-	Homovanillic acid; 4-Hydroxy-3-methoxyphenylacetic acid	Phenolic acids	306-08-1	B	9	9	9	51050	59726	47098	9	9	9	9	9	9	49116	54218	60649
HJN037	183.03	124.02	184.037	C8H8O5	[M-H]-	4-O-Methylgallic Acid	Phenolic acids	4319-02-2	B	2262300	2006200	2359500	46864	39575	36146	1427600	1408400	1563200	260610	234210	236750	635330	704370	786280
pme0422	193.06	134	194.058	C10H10O4	[M-H]-	Isoferulic Acid*	Phenolic acids	537-73-5	B	221080	196450	172760	3056400	3424100	3302900	598080	602210	605650	1914200	1955500	2044300	1314900	1389300	1479000
mws0014	193.05	134.01	194.058	C10H10O4	[M-H]-	Ferulic acid*	Phenolic acids	537-98-4	B	240830	266450	248500	3396900	3833900	3322000	789940	818940	934560	2464800	2222400	2669000	1497200	1626000	1721000
Hmmn004283	195.07	136.05	196.074	C10H12O4	[M-H]-	Dihydroferulic Acid	Phenolic acids	1135-23-5	B	9	9	9	235430	159680	186130	304690	291600	323700	111760	115180	90361	91428	124500	150170
MA10107783	207.03	119.05	208.037	C10H8O5	[M-H]-	3-[(1-Carboxyvinyl)oxy]benzoic acid	Phenolic acids	16929-37-6	B	23453	43166	40391	49560	63056	36624	115200	112600	118780	9	9	9	35330	52226	45612
pmb2620	207.07	133.1	208.074	C11H12O4	[M-H]-	3,4-Dimethoxycinnamic acid	Phenolic acids	14737-89-4	B	7072.4	5906.4	7820.2	6040.6	5709	5237.1	5816.4	5920.1	5721.7	9	9	9	6022	5951.9	6257.2
pme3437	213.08	154.1	212.068	C10H12O5	[M+H]+	Eudesmic acid (3,4,5-trimethoxybenzoic acid)	Phenolic acids	118-41-2	B	9	9	9	114590	126730	124470	9	9	9	5224	7483.6	6436.9	86124	93825	77702
mws4085	223.06	193	224.068	C11H12O5	[M-H]-	Sinapic acid	Phenolic acids	530-59-6	B	9	9	9	72046	66046	82445	40361	43932	29016	115390	107570	109520	47971	39358	33240
mws2105	229.09	211.1	228.079	C14H12O3	[M+H]+	Benzyl salicylate	Phenolic acids	118-58-1	B	44774	48462	55462	400930	419200	491810	9	9	9	9	9	9	85816	101780	118760
Lmhn003240	237.04	121.03	238.048	C11H10O6	[M-H]-	Benzoylmalic acid	Phenolic acids	22138-51-8	B	9	9	9	65931	40334	46860	81445	68970	91786	88918	82800	94715	57094	61143	65013
Lmzn001925	239.09	195.1	240.1	C12H16O5	[M-H]-	3,4'-Dihydroxy-3'-methoxybenzenepentanoic acid	Phenolic acids	-	B	9	9	9	9	9	9	107900	107510	103680	17912	8357.4	14135	26657	35370	29586
Lmhn002926	279.05	163.04	280.058	C13H12O7	[M-H]-	p-Coumaroylmalic acid	Phenolic acids	-	B	9	9	9	21765000	22213000	25127000	4459900	4312900	4950600	13736000	14167000	14959000	15113000	13113000	15444000
mws2120	291.01	247	292.022	C13H8O8	[M-H]-	Brevifolin carboxylic acid	Phenolic acids	18490-95-4	B	53694	42975	55407	2033000	1965200	2314100	125080	129100	148230	144260	155910	150350	1398600	1419900	1346700
Zmhn001358	299.08	137.02	300.084	C13H16O8	[M-H]-	4-O-Glucosyl-4-hydroxybenzoic acid	Phenolic acids	-	B	12244	15918	16922	114800	142130	167450	31780	32190	24258	37111	32230	27991	101630	97989	109160
Lmhn003074	309.06	193.05	310.069	C14H14O8	[M-H]-	Feruloylmalic acid	Phenolic acids	-	B	9	9	9	43548000	43286000	46477000	6145600	6182400	6343700	4673600	4030000	4550200	20927000	20878000	23891000
pmb0751	321.1	147.3	320.09	C16H16O7	[M+H]+	Trans-5-O-(p-Coumaroyl)shikimate	Phenolic acids	-	B	18571	12937	19999	1250500	1173100	1195000	204180	196250	179750	9	9	9	755690	668240	705160
Hmln002806	335.08	179.03	336.085	C16H16O8	[M-H]-	5-O-Caffeoylshikimic acid	Phenolic acids	180981-12-8	B	9	9	9	605920	539420	681620	19082	25182	29108	28143	36490	37839	218440	288000	316950
pmn001421	337.09	191.05	338.1	C16H18O8	[M-H]-	3-O-p-Coumaroylquinic acid*	Phenolic acids	87099-71-6	B	60125	63252	98638	1191300	1203400	1500900	651000	558310	559610	52113	55421	46711	1200000	1195700	1124600
pmb3074	337.09	191.05	338.1	C16H18O8	[M-H]-	5-O-p-Coumaroylquinic acid*	Phenolic acids	1899-30-5	B	133310	119410	194450	1163800	1134100	1321200	1151400	1162300	1250100	61179	54651	64257	1018600	1119000	1134400
pma0149	341.08	207.07	340.079	C15H16O9	[M+H]+	Sinapoyl malate	Phenolic acids	92344-58-6	B	328990	307330	310920	215120	252820	209750	220930	269710	229530	334210	349810	342100	215880	223710	176410
pme1816	353.09	191	354.095	C16H18O9	[M-H]-	Neochlorogenic acid (5-O-Caffeoylquinic acid)*	Phenolic acids	906-33-2	B	26497	30443	33690	64286	48374	52683	9	9	9	9	9	9	30782	37165	40638
mws0178	353.09	191.01	354.095	C16H18O9	[M-H]-	Chlorogenic acid (3-O-Caffeoylquinic acid)*	Phenolic acids	327-97-9	B	133440	175390	241920	59313	78516	75487	101920	101520	133630	54108	143500	72467	82196	85138	76422
mws2108	353.09	191.05	354.095	C16H18O9	[M-H]-	Cryptochlorogenic acid (4-O-Caffeoylquinic acid)*	Phenolic acids	905-99-7	B	122080	144880	145790	57333	50267	59673	97840	116350	117080	61082	80093	55115	56604	62135	67715
Zmhn002422	355.1	193.05	356.11	C16H20O9	[M-H]-	1-O-Feruloyl-D-Glucose	Phenolic acids	-	B	9	9	9	333030	261260	355130	55208	59045	71284	1753700	1705700	1696000	474660	541490	567890
pmb3107	359.1	182.1	360.106	C15H20O10	[M-H]-	Glucosyringic Acid	Phenolic acids	-	B	9	9	9	29620	25088	23242	11540	12566	8738.2	24771	33441	26369	21251	22276	26980
pma3724	369.1	177.1	368.111	C17H20O9	[M+H]+	1-O-Feruloylquinic acid	Phenolic acids	-	B	7424.8	9223.5	8170.8	21239	24756	20729	9	9	9	5446	7228.6	5847.3	17489	11872	13305
pmb0108	375.2	137.1	374.1	C19H18O8	[M+H]+	Feruloyl syringic acid	Phenolic acids	-	B	9	9	9	131400	145650	177640	144040	129260	160520	26091	27260	24425	124570	119220	122010
Zmhn002227	385.11	223.06	386.121	C17H22O10	[M-H]-	4-O-Glucosyl-sinapate	Phenolic acids	-	B	9	9	9	55665	45965	44560	12820	16250	12628	68709	72333	55620	46030	50028	39039
Lmzn001582	387.17	207.1	388.174	C18H28O9	[M-H]-	5'-Glucosyloxyjasmanic acid	Phenolic acids	-	B	9	9	9	9	9	9	92972	115750	95581	233420	255270	260610	64009	76419	72175
Lmhn002573	399.09	205.04	400.101	C17H20O11	[M-H]-	Sinapoylglucuronic acid	Phenolic acids	-	B	9	9	9	99104	116260	95517	9	9	9	9	9	9	86254	77928	60938
Lmhn002683	457.08	163.04	458.085	C22H18O11	[M-H]-	p-Coumaroylcaffeoyltartaric acid	Phenolic acids	-	B	9	9	9	125030	141450	119040	9	9	9	9	9	9	51892	67754	71843
Lmhn002321	461.07	167.04	462.08	C21H18O12	[M-H]-	Vnilloylcaffeoyltartaric acid	Phenolic acids	-	B	9	9	9	41474	51295	56221	9	9	9	52304	43179	55824	39838	31197	39570
Zmhn004909	477.06	169.01	478.075	C21H18O13	[M-H]-	3,4-Digalloylshikimic acid	Phenolic acids	-	B	983030	1038400	1551700	105560	74484	110980	14374	8044.2	16877	11833	2675.5	9023	140830	150920	158490
pmn001707	485.33	485.33	486.335	C30H46O5	[M-H]-	Quillaic acid	Phenolic acids	631-01-6	B	9	9	9	2674300	1852100	2952200	9	9	9	9	9	9	775940	681810	900970
Zmhn000785	515.16	341.11	516.169	C19H32O16	[M-H]-	Di-O-Glucosylquinic acid	Phenolic acids	-	A	9452.8	4708.5	4047.5	3955600	3558900	5347900	9	9	9	29750	18620	31731	1076900	1181600	1181000
pme3200	74	57	73.064	C2H7N3	[M+H]+	1-methylguanidine	Nucleotides and their derivatives	471-29-4	B	23490	19136	22708	9	9	9	25626	34011	28474	9	9	9	11516	13847	10455
mws0255	112.05	95	111.043	C4H5N3O	[M+H]+	Cytosine	Nucleotides and their derivatives	71-30-7	B	125470	98159	100140	782520	1107200	920460	523240	503660	537290	671900	663900	643990	998760	1166700	1042700
pme0257	111.02	80	112.027	C4H4N2O2	[M-H]-	Uracil	Nucleotides and their derivatives	66-22-8	B	562690	511440	496900	495110	441540	535640	743700	660430	725440	508190	516940	547740	609720	789900	651590
mws0572	126.07	109	125.059	C5H7N3O	[M+H]+	5-Methylcytosine	Nucleotides and their derivatives	554-01-8	B	19866	30881	27156	10530	8209.3	10883	46483	62608	42965	17510	11121	16138	29364	24088	19866
mws0251	127.05	110	126.043	C5H6N2O2	[M+H]+	Thymine	Nucleotides and their derivatives	65-71-4	B	19177	20450	20406	9	9	9	9	9	9	9	9	9	11035	11229	10834
pme0040	136.06	119	135.054	C5H5N5	[M+H]+	Adenine	Nucleotides and their derivatives	73-24-5	A	825610	827920	783700	6380500	5454100	5121500	5748500	5374700	6252100	27728000	29324000	27458000	9421800	9055200	8748500
pmb0374	136.06	118.9	135.054	C5H5N5	[M+H]+	2-Aminopurine	Nucleotides and their derivatives	452-06-2	A	36479	43717	45772	911430	974040	974570	147760	140490	165120	217130	260590	153300	571610	617030	552030
pme0033	137.05	119	136.039	C5H4N4O	[M+H]+	Hypoxanthine	Nucleotides and their derivatives	68-94-0	B	50951	55250	45533	51562	42757	50273	57858	53458	58082	372290	363550	359930	128550	114970	118880
pme1173	137.05	110	136.039	C5H4N4O	[M+H]+	Allopurinol	Nucleotides and their derivatives	315-30-0	B	48951	57604	49864	41688	39882	40377	50121	53512	48933	357490	358100	337260	116540	106850	111300
mws0847	150.08	133	149.07	C6H7N5	[M+H]+	1-Methyladenine	Nucleotides and their derivatives	5142-22-3	B	29183	19711	20839	115350	127720	126250	46926	49702	65593	142700	113220	114160	82217	94609	83453
pme1109	152.06	135	151.049	C5H5N5O	[M+H]+	Guanine*	Nucleotides and their derivatives	73-40-5	A	3830200	4099600	3590700	846830	737060	725320	894500	933120	887680	289220	284990	285240	1408500	1169900	1248900
pme0183	152.06	135	151.049	C5H5N5O	[M+H]+	Isoguanine*	Nucleotides and their derivatives	3373-53-3	A	460390	411850	368910	176840	185820	238670	111660	102520	122070	191110	195940	200950	257990	256850	256120
pme0256	151.03	151	152.033	C5H4N4O2	[M-H]-	Xanthine	Nucleotides and their derivatives	69-89-6	A	232660	298070	172970	163860	161700	154240	405690	334810	583940	973160	897220	970960	207140	270040	190100
pmc0274	167.1	121.1	166.031	C6H6N4S	[M+H]+	6-Methylmercaptopurine	Nucleotides and their derivatives	50-66-8	B	230730	235890	261900	15069000	14638000	14013000	2510700	2724800	2804100	29832000	28095000	29174000	10848000	10719000	9965200
Cmdn000784	167.02	124.01	168.028	C5H4N4O3	[M-H]-	Uric acid	Nucleotides and their derivatives	69-93-2	B	148490	142020	137980	13074	9137.7	10644	22600	18482	24869	27263	22163	22739	19492	34890	17340
mws0863	213.02	97	214.024	C5H11O7P	[M-H]-	2-Deoxyribose-5'-phosphate	Nucleotides and their derivatives	102916-66-5	B	51599	53763	48402	6193.1	9688	3210.1	150690	153030	118120	75277	67892	68390	49528	72915	33075
pme1194	228.1	112	227.091	C9H13N3O4	[M+H]+	2'-Deoxycytidine	Nucleotides and their derivatives	951-77-9	B	201440	287650	287010	188100	172990	157320	479730	537390	461900	160170	140860	142970	336870	320010	319720
pme0264	243.1	127	242.09	C10H14N2O5	[M+H]+	Thymidine	Nucleotides and their derivatives	50-89-5	A	568010	587010	605900	153200	153450	164360	549170	571790	538260	204500	193400	197710	250950	267620	248720
ML10180524	244.09	112.05	243.086	C9H13N3O5	[M+H]+	Cytarabine	Nucleotides and their derivatives	147-94-4	A	46029	56625	49583	6179400	5316200	4133900	568010	627860	478090	7051000	5154500	6054100	5920000	4849200	5664600
pme3732	244.09	112	243.086	C9H13N3O5	[M+H]+	Cytidine	Nucleotides and their derivatives	65-46-3	B	144060	167210	144280	6093900	8453700	6716100	1454200	1388500	1573400	4475100	3927700	5092500	7044400	7713600	7217100
mws0976	243.06	153	244.07	C9H12N2O6	[M-H]-	β-Pseudouridine	Nucleotides and their derivatives	1445-07-4	A	22695	25248	23209	87762	81837	91825	82764	70495	81854	119860	115420	135030	108920	127530	100270
mws0248	243.06	110	244.07	C9H12N2O6	[M-H]-	Uridine	Nucleotides and their derivatives	58-96-8	A	117740	119210	113530	925200	804030	758550	632960	466880	753650	1206200	920800	1018900	923840	1051000	775490
pme3961	252.11	136	251.102	C10H13N5O3	[M+H]+	2'-Deoxyadenosine*	Nucleotides and their derivatives	958-09-8	A	4319700	4469500	4559900	696320	725070	691820	6616400	7360200	7110500	645730	584180	656320	2356400	2507600	2345500
mws1715	252.11	69	251.102	C10H13N5O3	[M+H]+	Cordycepin (3'-Deoxyadenosine)*	Nucleotides and their derivatives	73-03-0	A	51935	53276	60515	9	9	9	68989	71204	63907	9	9	9	20327	23337	26183
pme2776	253.09	137	252.086	C10H12N4O4	[M+H]+	2'-Deoxyinosine	Nucleotides and their derivatives	890-38-0	A	220710	226570	228740	32292	37510	28555	235140	322770	286500	29146	20300	21675	105570	116520	111830
pme0230	268.1	136.06	267.097	C10H13N5O4	[M+H]+	Adenosine	Nucleotides and their derivatives	58-61-7	A	146850	134710	155100	9972300	10299000	9566200	1235100	1298600	1341200	3136500	2890500	3008300	6629300	6403100	6016900
pme1184	268.1	152	267.097	C10H13N5O4	[M+H]+	2'-Deoxyguanosine	Nucleotides and their derivatives	961-07-9	A	526270	591260	536730	331300	292620	318260	1892400	1984600	2118200	67426	65448	67016	592790	594270	552420
mws1060	267.07	135	268.081	C10H12N4O5	[M-H]-	9-(Arabinosyl)hypoxanthine	Nucleotides and their derivatives	7013-16-3	A	76599	70398	73578	68733	78608	66897	75034	66992	91915	124360	106190	111790	81839	86922	79039
pme1119	269.09	137	268.081	C10H12N4O5	[M+H]+	Inosine	Nucleotides and their derivatives	58-63-9	A	9	9	9	446770	481330	452550	9	9	9	21297	26566	23967	177000	238670	195620
Hmhp001812	282.12	136.06	281.112	C11H15N5O4	[M+H]+	2'-O-Methyladenosine	Nucleotides and their derivatives	2140-79-6	B	108560	99138	105900	168340	174910	176150	241300	235190	242010	87128	93491	81827	226020	241130	217680
pme1178	284.1	152	283.092	C10H13N5O5	[M+H]+	Guanosine	Nucleotides and their derivatives	118-00-3	A	437090	464170	505120	18738000	21112000	19032000	3254100	3315300	3330800	2447600	2088000	2112300	17407000	17247000	17554000
Zmyp000878	284.1	152.06	283.092	C10H13N5O5	[M+H]+	2-Hydroxyadenosine	Nucleotides and their derivatives	1818-71-9	A	560990	780250	857220	29375000	30221000	26970000	5561900	5403100	5208200	3759600	3235200	2933600	25187000	25049000	26568000
mws0668	283.07	151	284.076	C10H12N4O6	[M-H]-	Xanthosine	Nucleotides and their derivatives	146-80-5	A	23173	20835	24419	873120	779470	777730	140360	137960	139460	293320	276540	285830	390160	368770	376020
Lmqp000329	296.07	104.11	295.056	C8H14N3O7P	[M+H]+	5-Aminoimidazole ribonucleotide	Nucleotides and their derivatives	25635-88-5	A	64331	57225	73821	382300	389820	434700	50488	44222	62664	838160	839900	552710	337280	515980	428030
pme1474	298.1	136	297.09	C11H15N5O3S	[M+H]+	5'-Deoxy-5'-(methylthio)adenosine	Nucleotides and their derivatives	2457-80-9	A	129450	130940	157100	17214000	18106000	16664000	70139	82973	79682	4137200	3727700	3787000	21871000	20916000	20175000
pmb0197	298.1	166.3	297.107	C11H15N5O5	[M+H]+	N7-Methylguanosine	Nucleotides and their derivatives	20244-86-4	B	9	9	9	161980	132720	119990	15496	15694	21213	42234	47573	37139	93449	85925	86160
pme3967	312.13	180	311.123	C12H17N5O5	[M+H]+	2-(Dimethylamino)guanosine	Nucleotides and their derivatives	2140-67-2	A	74550	78237	80802	2104400	2073400	1957300	3631100	3738900	4094800	909740	875130	947550	1974800	2003600	1881000
pme3174	324.06	112	323.052	C9H14N3O8P	[M+H]+	Cytidine 5'-monophosphate(Cytidylic acid)	Nucleotides and their derivatives	63-37-6	B	35863	30389	28632	163470	160370	131110	103230	102590	98441	59199	54434	48947	205430	169620	165140
pme3188	323.03	211	324.036	C9H13N2O9P	[M-H]-	Uridine 5'-monophosphate	Nucleotides and their derivatives	58-97-9	B	55656	52751	54632	88761	86763	76090	216480	202840	230570	62111	57554	74598	207280	300540	214550
mws0884	328.05	134.2	329.053	C10H12N5O6P	[M-H]-	Cyclic 3',5'-Adenylic acid	Nucleotides and their derivatives	60-92-4	A	71267	59683	87755	138790	125980	128010	219830	205060	239970	33817	35221	40214	3572600	4886800	4524600
pme3184	332.08	136	331.068	C10H14N5O6P	[M+H]+	2'-Deoxyadenosine-5'-monophosphate	Nucleotides and their derivatives	653-63-4	A	46748	39844	48835	382460	410380	408410	209720	265190	245190	171290	162920	161840	229760	191630	199800
pmc0066	333.05	137.05	332.052	C10H13N4O7P	[M+H]+	2'-Deoxyinosine-5'-monophosphate	Nucleotides and their derivatives	3393-18-8	A	631920	744210	723380	755660	931420	698120	20139000	19057000	18983000	24292000	23286000	23684000	6658800	4989000	7193000
mws0675	335.06	123	334.057	C11H15N2O8P	[M+H]+	β-Nicotinamide mononucleotide	Nucleotides and their derivatives	1094-61-7	B	2250.1	3255.3	3698.8	1365500	1325600	1061600	265260	325750	289910	142080	89540	121780	593200	517760	548450
mws0609	344.04	150	345.047	C10H12N5O7P	[M-H]-	Guanosine 3',5'-cyclic monophosphate	Nucleotides and their derivatives	7665-99-8	A	128000	119430	176790	94342	88852	87908	372170	336360	393110	100590	78027	95245	1573800	2161000	1739500
pmb0981	348.07	136	347.063	C10H14N5O7P	[M+H]+	Adenosine 5'-monophosphate	Nucleotides and their derivatives	61-19-8	A	634360	625940	619850	2253100	1721700	1604400	468520	540430	457190	569000	449000	433530	1730900	1729800	1445300
mws0874	346.06	210.9	347.063	C10H14N5O7P	[M-H]-	3'-Adenylic Acid	Nucleotides and their derivatives	84-21-9	A	9422.2	5143	8900	22743	46935	11804	5785.2	6431	3683.2	9	9	9	21986	23009	21996
pmb0532	349.05	137.3	348.047	C10H13N4O8P	[M+H]+	Inosine 5'-monophosphate	Nucleotides and their derivatives	131-99-7	A	48792	53467	54675	158060	143040	117330	37853	40242	40112	47150	43189	31892	158820	113970	107940
pmb0998	364.07	152.1	363.058	C10H14N5O8P	[M+H]+	Guanosine 5'-monophosphate	Nucleotides and their derivatives	85-32-5	A	44905	37723	46456	113900	83124	75544	68987	63228	56928	74038	56267	46086	137670	126940	99495
pmb0964	366.2	204.1	365.17	C16H23N5O5	[M+H]+	Isopentenyladenine-7-N-glucoside	Nucleotides and their derivatives	-	B	49213	57513	38544	271140	294330	246330	310940	306130	299750	158380	93930	118500	378600	338350	332210
pme3337	384.12	252	383.108	C14H17N5O8	[M+H]+	Succinyladenosine	Nucleotides and their derivatives	4542-23-8	B	59857	61375	56665	685900	641060	618730	2159600	1999500	2328300	2414700	2295100	2194900	1215100	1248700	1230600
pmc0281	400.15	136.11	399.139	C15H21N5O8	[M+H]+	Ribosyladenosine	Nucleotides and their derivatives	-	B	248430	246280	232310	1700000	1813100	1912500	1152300	1139000	1310600	1061700	1037400	992840	1149800	1311800	1094100
pme2117	426	159	427.029	C10H15N5O10P2	[M-H]-	Adenosine 5'-diphosphate	Nucleotides and their derivatives	58-64-0	A	14132	17172	9583.9	201180	189650	190690	43885	38270	56823	58004	68736	60419	113000	145530	106470
Zmfn000481	535.04	323.03	536.044	C14H22N2O16P2	[M-H]-	Uridine-5'-Diphosphate-D-Xylose	Nucleotides and their derivatives	3616-06-6	B	8152.7	11996	9083.6	503710	515030	481450	95728	99740	124160	36592	23813	29378	180660	234750	204820
pmb2922	565.05	323.1	566.055	C15H24N2O17P2	[M-H]-	Uridine 5'-diphospho-D-glucose	Nucleotides and their derivatives	133-89-1	B	275730	294990	355950	2410600	2207600	1953200	265270	264930	274670	131960	152160	158970	865530	1133900	1003200
pmb0530	664.12	136.2	663.109	C21H27N7O14P2	[M+H]+	Nicotinic acid adenine dinucleotide	Nucleotides and their derivatives	53-84-9	B	6328.9	7068.6	7840.4	382560	343420	304190	126670	139410	146460	252130	211030	245400	149120	155450	165820
pme2651	742.1	620.1	743.075	C21H28N7O17P3	[M-H]-	NADP (Nicotinamide adenine dinucleotide phosphate)	Nucleotides and their derivatives	53-59-8	B	5774.3	7169.7	5947	241140	226990	216950	68939	72695	84067	79178	53650	63324	72036	105160	113810
pme2960	273.08	153	272.068	C15H12O5	[M+H]+	Naringenin chalcone*	Flavonoids and their derivatives	73692-50-9	A	9	9	9	3959700	3631900	3882600	9	9	9	9	9	9	1302100	1317800	1271600
pme1201	273.08	167	274.084	C15H14O5	[M-H]-	Phloretin	Flavonoids and their derivatives	60-82-2	B	16679	13284	12611	3693400	3713700	3615200	112760	126150	139060	143160	153540	157850	936400	941250	963300
Lmlp006175	435.13	273.09	434.121	C21H22O10	[M+H]+	Isosalipurposide (Phlorizin Chalcone)	Flavonoids and their derivatives	4547-85-7	B	60012	52716	60780	38736000	40002000	40381000	808250	829670	810130	479750	556310	536270	35914000	35248000	33447000
mws2118	435.13	166.7	436.137	C21H24O10	[M-H]-	Phloretin-2'-O-glucoside (Phlorizin)	Flavonoids and their derivatives	60-81-1	B	24528	27153	23219	208790	205990	219660	62411	66176	59190	112620	116250	131480	355680	278680	288200
Hmpn005101	451.12	289.07	452.131	C21H24O11	[M-H]-	Sieboldin	Flavonoids and their derivatives	18777-73-6	B	9	9	9	257660	261070	285810	9	9	9	9	9	9	248100	270930	241490
mws0789	255.07	151	256.074	C15H12O4	[M-H]-	Pinocembrin (Dihydrochrysin)	Flavonoids and their derivatives	480-39-7	A	9	9	9	742810	709920	697540	9	9	9	51465	55126	61910	208850	206200	204420
pme3475	273.08	153	272.068	C15H12O5	[M+H]+	Butin	Flavonoids and their derivatives	492-14-8	A	133320	110390	104690	16690000	16987000	17196000	3647100	3549300	3856100	1606500	1632500	1649800	11057000	12137000	11692000
pme0376	271.06	151	272.068	C15H12O5	[M-H]-	Naringenin (5,7,4'-Trihydroxyflavanone)*	Flavonoids and their derivatives	480-41-1	A	179610	150180	137550	59584000	61812000	60491000	7273000	7636000	8679400	2196200	2218200	2535600	29566000	29990000	30390000
mws0064	287.06	135	288.063	C15H12O6	[M-H]-	Eriodictyol (5,7,3',4'-Tetrahydroxyflavanone)	Flavonoids and their derivatives	552-58-9	B	25229	22375	20718	21151000	21971000	20864000	3715300	3812700	4066200	920520	902020	939560	7496400	6687300	7491800
Hmqn003268	303.05	151.03	304.059	C15H12O7	[M-H]-	5,7,3',4',5'-Pentahydroxydihydroflavone	Flavonoids and their derivatives	-	B	9	9	9	14452000	13663000	14087000	16719000	17921000	19788000	3980400	3834700	3881700	8957700	9333000	9003200
Lmsp009013	317.1	197.05	316.095	C17H16O6	[M+H]+	4',6-Dihydroxy-5,7-dimethoxyflavanone	Flavonoids and their derivatives	6951-57-1	B	9	9	9	197030	217570	215130	9	9	9	9	9	9	78930	77479	75877
Lmsp009394	375.14	211.07	374.137	C20H22O7	[M+H]+	3',4',5,6,7-Pentamethoxyflavanone	Flavonoids and their derivatives	-	B	9780.8	8732	10013	57761	72299	56201	71610	62078	68634	2877	4045.6	3966.5	25158	24336	20857
mws1179	433.11	271	434.121	C21H22O10	[M-H]-	Naringenin-7-O-glucoside (Prunin)	Flavonoids and their derivatives	529-55-5	A	9	9	9	2110700	2293600	2008400	40970	42164	40659	9390.5	14218	14019	1923600	1683700	1451400
HJN086	449.11	287.06	450.116	C21H22O11	[M-H]-	Eriodictyol-3'-O-glucoside	Flavonoids and their derivatives	-	A	19519	19363	13352	10688000	9904900	11417000	1948600	1994100	2436900	1332500	1238800	1267200	5441500	5142300	5503000
Lmdp004307	463.16	301.11	462.152	C23H26O10	[M+H]+	Farrerol-7-O-glucoside	Flavonoids and their derivatives	885044-12-2	B	1302000	1464200	1352900	945480	994140	1009800	787000	838770	815340	290600	325350	312020	1399100	1441100	1542000
mws1454	477.14	315	478.148	C23H26O11	[M-H]-	Persicoside	Flavonoids and their derivatives	28978-03-2	B	14256	11787	13409	20439	19297	15527	474920	440990	409810	9	9	9	117850	119160	126610
mws0046	579.17	271.06	580.179	C27H32O14	[M-H]-	Naringenin-7-O-Neohesperidoside(Naringin)*	Flavonoids and their derivatives	10236-47-2	B	13967	14149	11248	28398	32506	34896	9	9	9	7375.7	13086	12674	13107	12855	10757
mws1066	579.17	271	580.179	C27H32O14	[M-H]-	Naringenin-7-O-Rutinoside(Narirutin)*	Flavonoids and their derivatives	14259-46-2	B	16786	14055	17181	27442	18839	20245	9	9	9	14477	15370	13471	13150	14682	12683
mws1519	595.17	287.06	596.174	C27H32O15	[M-H]-	Eriodictyol-7-O-Rutinoside (Eriocitrin)	Flavonoids and their derivatives	13463-28-0	B	9	9	9	103410	113050	85047	9	9	9	9	9	9	58170	38271	34801
mws0914	271.06	151	272.068	C15H12O5	[M-H]-	Pinobanksin	Flavonoids and their derivatives	548-82-3	A	9	9	9	7286000	8304400	7235800	9	9	9	9	9	9	1773300	1754100	1681000
mws1094	287.06	259	288.063	C15H12O6	[M-H]-	Aromadendrin (Dihydrokaempferol)	Flavonoids and their derivatives	480-20-6	A	290030	276010	285470	70856000	68975000	67469000	2998500	3131200	3675000	4283100	4315200	4741000	31668000	32163000	31701000
mws0044	303.05	125.02	304.058	C15H12O7	[M-H]-	Dihydroquercetin(Taxifolin)	Flavonoids and their derivatives	480-18-2	A	5683.4	4020.9	5747.7	2012400	1926100	1792500	41159	48739	49234	23840	22781	29208	918940	846900	845950
mws1174	313.07	253	314.079	C17H14O6	[M-H]-	3-O-Acetylpinobanksin	Flavonoids and their derivatives	52117-69-8	B	330580	348960	340440	1620700	1565000	1637400	10415	10276	7957.1	45035	15940	24791	707650	704370	714820
mws0744	319.05	301	320.053	C15H12O8	[M-H]-	Dihydromyricetin (Ampelopsin)	Flavonoids and their derivatives	27200-12-0	A	9	9	9	8845300	7430200	9166000	3728200	4927800	3906300	477580	421000	500090	4873100	5322900	5305800
mws1361	449.11	151	450.116	C21H22O11	[M-H]-	Taxifolin-3-O-rhamnoside (Astilbin)	Flavonoids and their derivatives	29838-67-3	B	9	9	9	4399400	3398100	4151900	334180	347090	335740	117950	157840	102010	4554200	3730800	4006900
HJN104	481.14	319.08	482.105	C21H22O13	[M-H]-	Dihydromyricetin-3-O-glucoside	Flavonoids and their derivatives	-	B	9	9	9	68960	90366	102570	52678	47757	52301	393580	377400	365810	98085	90478	58303
Lmgn002933	345.1	315.05	346.106	C18H18O7	[M-H]-	5,7-Dihydroxy-2',3',4'-trimethoxydihydroisoflavone	Flavonoids and their derivatives	-	B	468150	432380	513010	13107	7071.9	4570.4	20317	27799	26914	48291	55753	56147	130060	134900	140440
pme0444	493.13	331.08	493.134	C23H25O12+	[M]+	Malvidin-3-O-glucoside (Oenin)*	Flavonoids and their derivatives	18470-06-9	B	9	9	9	116090	126020	127390	9	9	9	9	9	9	117600	116530	121910
pme0443	493.13	331.08	493.134	C23H25O12+	[M]+	Malvidin-3-O-galactoside (Primulin)*	Flavonoids and their derivatives	30113-37-2	B	9	9	9	49659	60332	56588	9	9	9	9	9	9	59534	63698	67496
Smpp002603	505.13	301.07	505.134	C24H25O12+	[M]+	Peonidin-3-O-(6''-O-Acetyl)glucoside	Flavonoids and their derivatives	-	B	9	9	9	18378	14520	10615	16081	21331	19142	38697	30067	40278	12441	12227	11554
Smsp002643	579.17	271.06	579.171	C27H31O14+	[M]+	Pelargonidin-3-O-rutinoside	Flavonoids and their derivatives	-	B	294000	279310	275640	7134700	7499900	7171100	150500	146750	172200	353370	335880	369500	3539700	3469800	3850100
Lmpp003789	595.14	287.06	595.145	C30H27O13+	[M]+	Cyanidin-3-O-(6''-O-p-Coumaroyl)glucoside	Flavonoids and their derivatives	-	B	37464	42139	37937	4513500	4684100	4666600	160390	166030	165680	214730	171840	205690	2458500	2535900	2498400
pme1773	595.17	287.06	595.166	C27H31O15+	[M]+	Cyanidin-3-O-rutinoside (Keracyanin)	Flavonoids and their derivatives	28338-59-2	B	172460	185670	175340	6113100	6674700	6024900	1468900	1349200	1117700	384320	325260	421480	2771800	2852600	2856700
Lmpp003662	611.14	303.05	611.14	C30H27O14+	[M]+	Delphinidin-3-O-(6''-O-p-coumaroyl)glucoside	Flavonoids and their derivatives	-	B	45407	36012	36866	11817000	12138000	12386000	150230	150580	146910	50475	59149	53707	8639600	9423300	9016100
Zmcp002924	611.16	287.05	611.161	C27H31O16+	[M]+	Cyanidin-3-O-(2''-O-glucosyl)glucoside	Flavonoids and their derivatives	38820-68-7	B	75128	86015	84190	2803000	2678800	2810300	8342300	10381000	9948600	1400100	1649000	1516300	3772700	3967200	3953100
Lmpp003815	625.16	317.07	625.155	C31H29O14+	[M]+	Petunidin-3-O-(6''-O-p-Coumaroyl)glucoside	Flavonoids and their derivatives	-	B	2254500	2267900	2011800	5678100	6187700	6491600	279900	327350	316670	65758	68080	76512	2919600	3048100	2753400
Cwjp002051	919.25	147.04	919.25	C42H47O23+	[M]+	Cyanidin-3-O-(6''-O-p-coumaroyl)sophoroside-7-O-glucoside	Flavonoids and their derivatives	-	B	9	9	9	42705	57716	48080	9	9	9	9	9	9	27124	23824	26007
pmp000344	271.06	243.06	270.053	C15H10O5	[M+H]+	3',4',7-Trihydroxyflavone	Flavonoids and their derivatives	2150-11-0	A	9	9	9	493270	524830	494230	9	9	9	9	9	9	304940	302940	282840
pmp000571	271.06	153.01	270.053	C15H10O5	[M+H]+	Apigenin	Flavonoids and their derivatives	520-36-5	A	25430	8551.3	9340.7	8985100	9152400	9193000	68944	67286	68187	40217	42762	31785	4248300	4414700	4462500
Lmyn006227	269.05	151	270.053	C15H10O5	[M-H]-	Galangin (3,5,7-Trihydroxyflavone)	Flavonoids and their derivatives	548-83-4	A	30500	15558	12691	43693000	44085000	42625000	175220	170590	201770	115440	116220	99354	13959000	13181000	14458000
Hmbp002730	287.06	153.01	286.047	C15H10O6	[M+H]+	Isoscutellarein	Flavonoids and their derivatives	41440-05-5	B	9	9	9	1387800	1417300	1380900	31488	28059	41531	9	9	9	634110	683370	669000
pme0088	285.04	151	286.048	C15H10O6	[M-H]-	Luteolin (5,7,3',4'-Tetrahydroxyflavone)	Flavonoids and their derivatives	491-70-3	A	25428	9207.1	6364.6	16510000	16489000	15639000	116720	103500	116100	20960	20699	19865	4760700	4582200	5000400
Lmqn003210	297.07	254.07	298.084	C17H14O5	[M-H]-	5-Hydroxy-6,7-dimethoxyflavone	Flavonoids and their derivatives	740-33-0	B	31609	33609	34172	9	9	9	9	9	9	9	9	9	7934.7	8892.4	6993.3
Hmcn002875	301.04	255.02	302.043	C15H10O7	[M-H]-	6-Hydroxyluteolin	Flavonoids and their derivatives	18003-33-3	B	9	9	9	212770	184280	193680	124580	120270	139070	9	9	9	109180	105830	117520
Zmpp002571	303.05	257.05	302.043	C15H10O7	[M+H]+	Robinetin	Flavonoids and their derivatives	490-31-3	A	9	9	9	984830	1114500	936550	9	9	9	9	9	9	527180	439150	591520
mws0920	301.04	151	302.043	C15H10O7	[M-H]-	Tricetin (5,7,3',4',5'-Pentahydroxyflavone)	Flavonoids and their derivatives	520-31-0	A	9	9	9	2024400	2101800	2155900	9	9	9	9	9	9	466470	541200	413460
Lmzp004885	331.08	315.05	330.074	C17H14O7	[M+H]+	Tricin (5,7,4'-Trihydroxy-3',5'-dimethoxyflavone)	Flavonoids and their derivatives	520-32-1	B	159010	125300	131030	4704.9	6572.1	5101.5	261560	241170	292260	27908	29993	27343	90444	97578	100560
Lmgp002452	331.1	132.04	330.095	C14H18O9	[M+H]+	2-Glucosyloxy-(4-hydroxyphenyl)acetic acid (Dhurrin acid)	Flavonoids and their derivatives	-	B	9	9	9	1541200	1481000	1504100	9	9	9	9	9	9	1346400	1301100	1254200
Lmcp007240	343.12	313.08	342.11	C19H18O6	[M+H]+	5,6,7,4'-Tetramethoxyflavone	Flavonoids and their derivatives	1168-42-9	B	7177.4	7375.4	6835.2	3996.9	2856	3533.8	4370.7	5039.5	5573.7	8899.6	6527	6968.7	4918.6	5857.3	3310
pmp000113	389.12	359.08	388.116	C20H20O8	[M+H]+	5-Hydroxy-6,7,8,3',4'-pentamethoxyflavone	Flavonoids and their derivatives	2174-59-6	B	13785	10151	11176	9118	12240	9173.2	11365	11981	9094.7	13415	16340	14126	10324	12959	12887
mws0043	403.14	373.1	402.131	C21H22O8	[M+H]+	Nobiletin (5,6,7,8,3',4'-Hexamethoxyflavone)	Flavonoids and their derivatives	478-01-3	B	424580	433960	411030	228390	231940	239630	263450	269060	282380	491800	462680	495100	287580	282220	268850
Lmbp003668	419.1	287.05	418.09	C20H18O10	[M+H]+	Kaempferol-3-O-arabinoside*	Flavonoids and their derivatives	-	A	3866000	3554100	3664100	20529000	21565000	20914000	1338900	1381300	1510100	6432400	5480600	5235700	10693000	11337000	11079000
pmb3006	431.1	269.1	432.106	C21H20O10	[M-H]-	Apigenin-7-O-glucoside(Cosmosiin)	Flavonoids and their derivatives	578-74-5	A	43025	55483	44339	30081000	27516000	31926000	151250	170920	167250	105150	90828	92018	30453000	25785000	25666000
Lmlp005572	433.11	271.06	432.106	C21H20O10	[M+H]+	Galangin-7-O-glucoside	Flavonoids and their derivatives	-	A	8644.4	4638	5748	3707400	3683500	3496200	5649.6	8975.5	9487.7	2969.5	4649.6	6265.5	2830100	2796900	2531100
HJN090	433.11	271.06	434.121	C21H22O10	[M-H]-	Butin-7-O-glucoside	Flavonoids and their derivatives	-	B	9	9	9	2086100	2229500	2234800	40042	45716	45308	9487	13243	17904	2188500	1593300	1548300
pmp000573	447.13	285.08	446.121	C22H22O10	[M+H]+	Acacetin-7-O-galactoside	Flavonoids and their derivatives	-	B	9	9	9	64407	53105	62095	9	9	9	9	9	9	89266	94876	93771
pme2459	449.11	287.2	448.101	C21H20O11	[M+H]+	Luteolin-7-O-glucoside (Cynaroside)	Flavonoids and their derivatives	5373-11-5	A	12645	12938	11013	1681400	1684300	2152400	44212	53263	40657	50820	54741	42516	1039400	1089900	1220800
Xmyp005654	449.11	287.06	448.101	C21H20O11	[M+H]+	Kaempferol-4'-O-glucoside*	Flavonoids and their derivatives	-	B	9	9	9	75668000	75481000	75780000	9	9	9	9	9	9	56018000	63246000	56528000
Lmtn002796	449.1	287.05	450.116	C21H22O11	[M-H]-	Aromadendrin-7-O-glucoside	Flavonoids and their derivatives	28189-90-4	B	29239	38133	36111	16916000	19809000	17000000	355970	289180	246050	465790	517290	432100	19316000	16340000	19430000
mws4167	463.09	287.06	462.08	C21H18O12	[M+H]+	Luteolin-7-O-glucuronide	Flavonoids and their derivatives	29741-10-4	B	260290	280490	250900	167970	161430	161610	296480	258300	282710	191390	192740	167200	227550	208970	188790
pmp000579	463.12	301.07	462.116	C22H22O11	[M+H]+	Diosmetin-7-O-galactoside	Flavonoids and their derivatives	-	B	4121800	3916400	4033200	3097800	3312300	3536300	1657900	1665500	1717100	472170	492160	498590	3123400	3322100	3404300
pmb2999	461.11	299.1	462.116	C22H22O11	[M-H]-	Chrysoeriol-5-O-glucoside	Flavonoids and their derivatives	-	B	9	9	9	737830	883990	889140	9	9	9	9	9	9	319140	378870	255330
Lmjp003655	463.12	301.08	462.116	C22H22O11	[M+H]+	6-C-MethylKaempferol-3-glucoside	Flavonoids and their derivatives	-	B	3843200	3924100	3860200	2913400	3344400	3402000	1639400	1590400	1617200	459170	463610	496980	3059500	3259900	3356000
Lmmn006022	461.11	315.05	462.116	C22H22O11	[M-H]-	Rhamnetin-3-O-rhamnoside	Flavonoids and their derivatives	20188-83-4	A	3142800	2850100	3081000	12795	11925	11649	9	9	9	9	9	9	804230	754070	717550
Hmgp002189	463.13	301.07	462.118	C22H22O11	[M+H]+	Hispidulin-7-O-Glucoside	Flavonoids and their derivatives	17680-84-1	B	3860700	3856500	4069800	2739100	3018900	3542500	1579500	1582100	1785500	451810	467820	500090	3256400	3548100	3477400
Lmzp002365	465.14	303.09	464.131	C22H24O11	[M+H]+	Hesperetin-7-O-glucoside	Flavonoids and their derivatives	31712-49-9	B	1772400	1787400	1735400	1333500	1073700	1287200	2009200	2051500	2031300	1969100	1963100	1954200	1387000	1291700	1340000
Xmsn002700	465.13	303.06	466.111	C21H22O12	[M-H]-	Taxifolin-3'-O-glucoside	Flavonoids and their derivatives	31106-05-5	B	9	9	9	1693000	1841300	2172700	2047100	2655900	2241700	1119400	1015700	900330	1747200	2020600	1765900
Lmgp002501	474.16	312.11	473.153	C20H27NO12	[M+H]+	Dhurrin-6'-O-Glucoside	Flavonoids and their derivatives	-	B	9	9	9	345570	378380	385020	9311.4	8602.9	11718	13424	14747	16084	255620	306590	255940
pmp000581	475.12	271.06	474.116	C23H22O11	[M+H]+	Apigenin-7-O-(6''-acetyl)glucoside	Flavonoids and their derivatives	72741-92-5	A	9	9	9	216800	234660	250260	9	9	9	36388	34413	38385	947880	986150	965270
pma6640	479.3	317.1	478.111	C22H22O12	[M+H]+	3'-O-Methyltricetin-7-O-glucoside	Flavonoids and their derivatives	-	B	239830	320070	505540	612860	486610	1210500	953440	937860	1012100	9	9	9	330540	406280	244240
Lmtp003948	481.13	319.05	480.127	C22H24O12	[M+H]+	3',5',5,7-Tetrahydroxy-4'-methoxyflavanone-3'-O-glucoside	Flavonoids and their derivatives	-	B	1378300	1269900	1902900	981860	1433700	1086500	3935300	3277500	4317500	545110	617800	590460	1517100	1812400	1563800
pmb0736	493.13	331.08	492.127	C23H24O12	[M+H]+	Tricin-7-O-Glucoside	Flavonoids and their derivatives	32769-01-0	B	798550	812180	714210	87376	86363	105330	980360	928280	998170	66388	72502	82172	339260	317140	319740
pmb0745	497.14	331.08	496.137	C26H24O10	[M+H]+	Tricin-4'-O-syringyl alcohol	Flavonoids and their derivatives	-	B	9	9	9	8556.8	10139	7424.1	183840	187140	197580	18170	19584	21698	51629	53454	52964
pmp000013	507.15	345.09	506.142	C24H26O12	[M+H]+	Eupatilin-7-O-glucoside	Flavonoids and their derivatives	-	B	9	9	9	949560	1106700	977140	9	9	9	9	9	9	539900	541060	556180
Hmcp002187	509.13	347.07	508.121	C23H24O13	[M+H]+	Limocitrin-3-O-galactoside	Flavonoids and their derivatives	-	B	163350	167510	154540	9	9	9	107250	110520	117290	30729	36254	34801	47936	50046	51215
Lmpp003930	579.15	271.06	578.142	C30H26O12	[M+H]+	Apigenin-7-O-(6''-p-Coumaryl)glucoside	Flavonoids and their derivatives	-	B	9	9	9	503170	700390	612070	9	9	9	9	9	9	132590	119410	121670
HJAP148	581.15	287.06	580.142	C26H28O15	[M+H]+	Kaempferol-3-O-sambubioside	Flavonoids and their derivatives	27661-51-4	A	1339600	1256600	1239000	40039000	40754000	42200000	28373000	30191000	29438000	10829000	9361900	9412000	30484000	33339000	31323000
Lmyp004407	595.14	287.05	594.137	C30H26O13	[M+H]+	Kaempferol-3-O-(2''-p-Coumaroyl)galactoside	Flavonoids and their derivatives	-	B	9	9	9	9	9	9	488520	329020	224580	9	9	9	65147	63357	69348
Hmjn004446	593.13	285.04	594.137	C30H26O13	[M-H]-	Luteolin-7-O-(6''-caffeoyl)rhamnoside	Flavonoids and their derivatives	-	B	6028.4	5048.9	5824.5	66061	72387	73053	67302	63086	70808	9	9	9	24640	26397	24512
pmp000593	595.17	449.1	594.158	C27H30O15	[M+H]+	Luteolin-7-O-rutinoside*	Flavonoids and their derivatives	3563-98-2	A	622130	642090	595140	47833000	48873000	48896000	2403000	2577400	2436100	3302500	2815500	2899300	30978000	31840000	29822000
pmp001079	595.17	449.1	594.158	C27H30O15	[M+H]+	Luteolin-7-O-neohesperidoside (Lonicerin)*	Flavonoids and their derivatives	25694-72-8	A	53058	41215	52309	5614300	5568100	5801800	168290	192840	191800	260130	201160	222220	2914400	3053900	2946100
Lmsn002815	593.15	285.04	594.158	C27H30O15	[M-H]-	Kaempferol-3-O-rutinoside(Nicotiflorin)	Flavonoids and their derivatives	17650-84-9	A	307690	278310	325990	31319000	29856000	28095000	797710	904360	918030	735160	652580	546370	13814000	15045000	12747000
Wmkp002590	595.19	127.04	594.158	C27H30O15	[M+H]+	5,7-Dihydroxy-4-methoxyflavone-3-O-xylose-(1-6)-glucose	Flavonoids and their derivatives	-	B	147400	138270	174370	4798100	5251800	5123200	3852500	4091900	4118100	1849100	1724200	1872500	3744900	3378700	3901600
pmb3002	607.17	299	608.174	C28H32O15	[M-H]-	Chrysoeriol-7-O-rutinoside	Flavonoids and their derivatives	-	B	9	9	9	498530	596810	649170	9	9	9	9	9	9	339050	275940	222690
Hmjp002999	625.18	317.06	624.162	C28H32O16	[M+H]+	Isorhamnetin-3-O-rutinoside (Narcissin)*	Flavonoids and their derivatives	604-80-8	B	2326600	2389200	2162900	6438700	6666000	6765300	318310	321240	353440	84888	80406	71165	2974200	3238400	3108300
HJAP120	625.17	317.07	624.168	C28H32O16	[M+H]+	Rhamnetin-3-O-Rutinoside*	Flavonoids and their derivatives	-	B	2304700	2232200	2332500	5646500	6342500	6056300	308280	289930	312100	78772	71615	70543	2915600	3028200	3028900
Lmsp004721	625.18	317.07	624.169	C28H32O16	[M+H]+	Tamarixetin-3-O-glucoside-7-O-rhamnoside	Flavonoids and their derivatives	-	B	2415500	2191300	2115800	5614300	6259600	6510900	301140	329950	363040	78885	67197	73256	2995200	3089100	2924200
Zmdp003457	627.16	319.05	626.148	C27H30O17	[M+H]+	Myricetin-3-O-galactoside-3'-O-rhamnoside*	Flavonoids and their derivatives	-	A	9	9	9	426060	364790	444200	9	9	9	9	9	9	577010	521960	604450
pmb0713	655.19	331.08	654.18	C29H34O17	[M+H]+	Tricin-7-O-(2''-O-glucosyl)glucoside	Flavonoids and their derivatives	-	B	9	9	9	5069.9	5462.2	6178.6	5317.2	12012	10991	3168.2	2215.1	5159.5	6897.2	6195.8	5560.2
HJAP023	773.22	611.17	772.207	C33H40O21	[M+H]+	Kaempferol-6,8-di-C-glucoside-7-O-glucoside	Flavonoids and their derivatives	-	B	9	9	9	209560	262220	234900	9	9	9	9	9	9	114030	114230	112320
pme3137	239.07	165	238.063	C15H10O3	[M+H]+	3-Hydroxyflavone	Flavonoids and their derivatives	577-85-5	B	9	9	9	49512	59479	66791	9	9	9	9	9	9	16986	21590	21186
mws1068	285.04	151	286.048	C15H10O6	[M-H]-	Kaempferol (3,5,7,4'-Tetrahydroxyflavone)	Flavonoids and their derivatives	520-18-3	B	16402	13630	9758.5	120960	115350	106020	221620	253580	301600	9242.2	12013	9726.8	118270	113970	107770
pme2954	303.05	137.02	302.043	C15H10O7	[M+H]+	Quercetin*	Flavonoids and their derivatives	117-39-5	A	9	9	9	284980	309160	271750	240530	276180	278870	9	9	9	296360	352790	338740
pme3514	301.04	151	302.043	C15H10O7	[M-H]-	Morin*	Flavonoids and their derivatives	6472-38-4	A	599010	511360	464380	17164000	16565000	17154000	11917000	12492000	14859000	263590	186360	138760	10200000	10416000	10167000
Cmsp004086	303.09	229.08	302.079	C16H14O6	[M+H]+	Dihydrokaempferide	Flavonoids and their derivatives	137225-59-3	B	22806	22203	29786	1108100	1579600	1783400	9	9	9	9	9	9	589460	716160	479010
mws0066	315.05	151	316.058	C16H12O7	[M-H]-	Isorhamnetin*	Flavonoids and their derivatives	480-19-3	A	35499	26631	28806	10044	10062	11144	17781	16822	17303	9	9	9	12152	14635	13704
mws0988	315.05	165	316.058	C16H12O7	[M-H]-	Rhamnetin*	Flavonoids and their derivatives	90-19-7	A	722920	562640	537690	8576	7314.4	5491.8	9	9	9	9	9	9	137590	166330	174320
mws0917	329.07	314	330.074	C17H14O7	[M-H]-	3,7-Di-O-methylquercetin	Flavonoids and their derivatives	2068-02-2	B	18004	12924	9409.6	9	9	9	26005	27776	26435	9	9	9	11916	10400	9701.7
Lmpn007255	331.04	316.02	332.053	C16H12O8	[M-H]-	Patuletin (Quercetagetin-6-methyl ether)	Flavonoids and their derivatives	519-96-0	B	20577	19376	14623	6853.6	8242.6	5743.9	147600	156180	164880	3708.3	4127.2	2364.4	35890	33843	43259
pma6389	345.1	177.2	344.09	C18H16O7	[M+H]+	Ayanin (3',5-Dihydroxy-3,4',7-Trimethoxyflavone)	Flavonoids and their derivatives	572-32-7	B	9	9	9	28531	27734	24232	42391	41043	37766	24778	24050	26811	59816	52776	53851
Lmsp010424	373.13	211.02	372.121	C20H20O7	[M+H]+	3,4',5,6,7-Pentamethoxyflavone*	Flavonoids and their derivatives	4472-73-5	B	267470	262090	285780	626040	672520	703530	1175800	1154700	1159000	36517	39922	45702	538090	567310	621290
mws0055	373.13	343.09	372.121	C20H20O7	[M+H]+	Tangeretin (4',5,6,7,8-Pentamethoxyflavone)*	Flavonoids and their derivatives	481-53-8	B	557540	538280	551950	399970	386570	399230	441040	432950	431950	588150	596210	595710	429520	427520	423460
pmn001637	417.08	285	418.09	C20H18O10	[M-H]-	Kaempferol-3-O-arabinoside (Juglanin)*	Flavonoids and their derivatives	5041-67-8	A	84352	106780	102220	3730900	4057700	3685000	92086	106690	105390	215540	169850	215120	1297500	1508000	1418500
mws0919	431.1	285	432.106	C21H20O10	[M-H]-	Kaempferol-3-O-rhamnoside (Afzelin)(Kaempferin)	Flavonoids and their derivatives	482-39-3	B	3358300	3397000	3292900	13704000	13741000	13209000	2053400	2238100	2157500	9151600	7773800	8247600	7275700	7172900	7440200
pmp000117	433.15	403.11	432.142	C22H24O9	[M+H]+	3,5,6,7,8,3',4'-Heptamethoxyflavone	Flavonoids and their derivatives	1178-24-1	B	24445	25958	25574	6282.3	5966.3	6649.6	2654.9	2680.6	2627.8	6727.3	7126.1	7245.3	7559.8	7717.9	8042.8
Lmfn004036	433.08	300.03	434.085	C20H18O11	[M-H]-	Morin-3-O-lyxoside*	Flavonoids and their derivatives	-	A	774290	753130	793800	89430000	90546000	83831000	640860	658040	612120	202420	151000	178350	47462000	49013000	50701000
Lmfp004055	435.09	303.05	434.085	C20H18O11	[M+H]+	Morin-3-O-xyloside*	Flavonoids and their derivatives	-	A	93639	95628	88202	16552000	17298000	16677000	69217	65406	74809	26378	23357	20656	7870500	8109000	7573400
Lmdp003509	435.09	303.06	434.085	C20H18O11	[M+H]+	Quercetin-3-O-xyloside (Reynoutrin)*	Flavonoids and their derivatives	549-32-6	A	95853	91216	85656	16140000	17072000	16970000	67090	64307	72514	24058	20669	24688	8220500	7832100	7145400
mws4183	433.08	300.03	434.085	C20H18O11	[M-H]-	Quercetin-3-O-arabinoside (Guaijaverin)*	Flavonoids and their derivatives	22255-13-6	A	91297	78228	87703	12013000	13660000	14519000	56998	68794	63949	16526	14653	15598	5998000	5211200	5227100
mws2186	435.09	303	434.085	C20H18O11	[M+H]+	Avicularin(Quercetin-3-O-α-L-arabinofuranoside)	Flavonoids and their derivatives	572-30-5	A	1366800	1289000	1174500	127500000	128650000	131260000	905500	833570	936100	311910	321800	318460	83758000	86595000	81234000
Lmfn004065	433.08	300.03	434.085	C20H18O11	[M-H]-	Morin-3-O-arabinoside*	Flavonoids and their derivatives	-	A	102460	92402	73479	13606000	13249000	12161000	58893	73634	70454	17917	15010	18300	6397300	5819100	6103200
mws0089	447.09	285.04	448.101	C21H20O11	[M-H]-	Kaempferol-7-O-glucoside*	Flavonoids and their derivatives	16290-07-6	B	63813	18287	20777	12609000	15340000	16382000	141070	125050	104970	28334	26595	33556	19354000	11338000	14858000
mws0045	449.11	303.05	448.101	C21H20O11	[M+H]+	Quercetin-3-O-rhamnoside(Quercitrin)	Flavonoids and their derivatives	522-12-3	A	2002600	1942600	2059000	41682000	44632000	43028000	1631600	1681700	1832900	597010	603030	621710	26196000	27123000	26079000
mws0913	447.09	285	448.101	C21H20O11	[M-H]-	Kaempferol-3-O-galactoside (Trifolin)*	Flavonoids and their derivatives	23627-87-4	B	9	9	9	18231000	15566000	14988000	170500	149470	192360	9	9	9	17375000	15444000	15924000
pmn001640	449.07	316	450.08	C20H18O12	[M-H]-	Myricetin-3-O-arabinoside*	Flavonoids and their derivatives	132679-85-7	B	33743	29082	56863	230600	273700	281890	2150900	2530100	1781500	95523	81260	82857	407160	457370	505160
Lmfn003630	449.07	316.02	450.08	C20H18O12	[M-H]-	Myricetin-3-O-xyloside*	Flavonoids and their derivatives	-	A	14726	25043	19088	306310	337150	326450	790160	703930	847460	142260	105600	145400	382040	440170	284110
Lmmn004625	449.11	287.06	450.116	C21H22O11	[M-H]-	Dihydrokaempferol-7-O-glucoside	Flavonoids and their derivatives	-	A	43447	64407	48346	10932000	10957000	11017000	2352800	2485400	2670500	1669200	1645000	1815100	6331500	6305400	6194300
Hmcp002539	463.12	317.06	462.116	C22H22O11	[M+H]+	Isorhamnetin-3-O-rhamnoside	Flavonoids and their derivatives	-	B	647670	633880	655780	30262	39692	41632	31939	28349	31726	9268.6	7247.8	10655	115710	127160	113720
pmp001309	465.1	303.1	464.095	C21H20O12	[M+H]+	6-Hydroxykaempferol-7-O-glucoside	Flavonoids and their derivatives	-	A	11756	4174.5	9738.8	1598600	2515200	1569800	47508	56692	55889	5250.6	12607	13417	2607300	2751700	2860500
mws0091	463.09	300.03	464.095	C21H20O12	[M-H]-	Quercetin-3-O-glucoside (Isoquercitrin)	Flavonoids and their derivatives	482-35-9	B	56572	57038	51661	3782700	3486600	3733200	67124	96046	66779	17828	10099	9539.3	3555400	2909100	2984000
Lmdp003286	465.1	303.06	464.095	C21H20O12	[M+H]+	Isohyperoside	Flavonoids and their derivatives	35589-21-0	B	51821	53978	57697	7670400	8333300	7739400	80297	96217	84795	27204	24915	22223	4588300	4376300	4253600
mws0856	463.09	301	464.095	C21H20O12	[M-H]-	Quercetin-4'-O-glucoside (Spiraeoside)*	Flavonoids and their derivatives	20229-56-5	A	110980	109220	112900	10806000	10515000	11150000	266670	244810	239930	96070	97467	110940	8925400	7140500	7620000
mws1329	463.09	300.7	464.095	C21H20O12	[M-H]-	Quercetin-7-O-glucoside*	Flavonoids and their derivatives	491-50-9	A	94723	86957	95661	8661300	8971900	9432100	210760	237870	143350	93634	71963	105750	7676200	7035000	7878600
Lmjp002906	479.12	317.07	478.111	C22H22O12	[M+H]+	Rhamnetin-3-O-Glucoside	Flavonoids and their derivatives	27875-34-9	B	252290	274360	178050	881610	1107000	1175800	9	9	9	9	9	9	235060	415820	246950
Lmmp001947	481.1	319.05	480.09	C21H20O13	[M+H]+	Gossypetin-3-O-glucoside	Flavonoids and their derivatives	-	A	1255200	1363400	1750300	1089200	1069100	1202600	3830100	3912000	3732100	587100	573230	599290	1475300	1702400	1815100
Lmpp003465	481.1	319.04	480.09	C21H20O13	[M-H]-	Myricetin-3-O-glucoside	Flavonoids and their derivatives	19833-12-6	B	1373000	1285900	1796100	1000800	1323000	1149500	3904300	3889100	4590000	577330	541870	591810	1646100	1971800	1820800
HJAP112	491.11	303.06	490.111	C23H22O12	[M+H]+	Quercetin-3-O-(2''-acetyl)rhamnoside	Flavonoids and their derivatives	-	B	17602	19574	26026	11452	17846	15405	10217	11131	10004	5609	6271.1	8530.7	17915	20714	23875
Lmmn003398	489.11	285.04	490.111	C23H22O12	[M-H]-	Kaempferol-3-O-(6''-acetyl)glucoside*	Flavonoids and their derivatives	-	B	9	9	9	15594	11302	15919	30252	23560	24610	51040	57170	52303	50792	49711	53077
Lmmp003903	491.12	287.05	490.111	C23H22O12	[M+H]+	Kaempferol-3-O-(2''-acetyl)glucoside*	Flavonoids and their derivatives	-	B	9	9	9	64900	71054	69094	185150	192960	208680	8776.7	5893.8	7351.4	290130	305490	300570
Hmln002189	549.09	505.11	550.096	C24H22O15	[M-H]-	Quercetin-3-O-(6''-malonyl)galactoside	Flavonoids and their derivatives	-	B	9	9	9	86201	98637	110620	9	9	9	9	9	9	46680	50218	36918
pme2493	579.17	287.1	578.164	C27H30O14	[M+H]+	Kaempferol-3,7-O-dirhamnoside (Kaempferitrin)	Flavonoids and their derivatives	482-38-2	B	52974	61818	58550	636990	630270	555420	82323	91090	110050	78034	90659	91385	363490	351810	409390
pmp001135	595.14	147	594.137	C30H26O13	[M+H]+	Biondnoid I	Flavonoids and their derivatives	142750-32-1	B	9	9	9	9	9	9	118020	160380	172090	9	9	9	39156	43889	48930
Lmsp004670	595.17	287.06	594.158	C27H30O15	[M+H]+	Kaempferol-3-O-glucoside-7-O-rhamnoside	Flavonoids and their derivatives	-	A	33040	40390	37389	4411000	4692800	4505500	147110	164430	188780	240410	171910	179310	2659100	2606500	2467000
Lmjp002867	595.17	287.05	594.158	C27H30O15	[M+H]+	Kaempferol-3-O-neohesperidoside	Flavonoids and their derivatives	32602-81-6	A	48375	44136	38252	4243300	4685500	4524300	151510	164490	167160	209890	155520	183490	2490900	2588100	2328800
Lmjp002596	597.14	303.05	596.138	C26H28O16	[M+H]+	Quercetin-3-O-sambubioside	Flavonoids and their derivatives	83048-35-5	A	37367	32179	27924	7208600	6962200	7427300	119580	129470	123140	35046	36438	27829	4868900	4813700	4750100
Lmtp004044	597.14	303.04	596.138	C26H28O16	[M+H]+	Quercetin-3-O-apiosyl(1→2)galactoside	Flavonoids and their derivatives	-	A	36510	32105	36140	7188600	7223200	7525500	135030	114630	135470	35194	31194	30082	4782400	4947300	4482600
Lmbp002336	611.16	303.05	610.153	C27H30O16	[M+H]+	Quercetin-3-O-(2''-O-rhamnosyl)galactoside*	Flavonoids and their derivatives	-	A	9	9	9	281540	523160	517500	9	9	9	35553	42350	45790	142910	153930	152900
mws0059	609.15	301	610.153	C27H30O16	[M-H]-	Quercetin-3-O-rutinoside (Rutin)*	Flavonoids and their derivatives	153-18-4	A	7041	6061.8	9973.4	1709300	1442900	1652100	37545	33048	36668	9	9	9	1458700	1381000	1385300
Lmsp004166	611.16	303.05	610.153	C27H30O16	[M+H]+	Quercetin-3-O-glucoside-7-O-rhamnoside*	Flavonoids and their derivatives	-	A	38786	28180	27987	12100000	12302000	12558000	160600	157730	136900	54920	51141	57490	9210700	9351300	8717000
pmn001583	609.15	300	610.153	C27H30O16	[M-H]-	Quercetin-3-O-robinobioside*	Flavonoids and their derivatives	52525-35-6	A	92737	73941	76283	18803000	16846000	15880000	260250	381000	402320	79242	59027	52242	13410000	14164000	17109000
Lmmp002463	625.18	317.07	624.169	C28H32O16	[M+H]+	Sexangularetin-3-O-glucoside-7-O-rhamnoside	Flavonoids and their derivatives	-	B	2392600	2188500	2180000	5929500	6895000	6691200	324080	320880	342390	73186	69278	75769	3078300	2985200	2963700
Lmsp003939	625.18	317.07	624.169	C28H32O16	[M+H]+	Isorhamnetin-3-O-galactoide-7-O-rhamnoside	Flavonoids and their derivatives	-	B	9	9	9	9487.5	14672	10261	9	9	9	9	9	9	12550	16039	9549.9
pma2088	627.16	465	626.148	C27H30O17	[M+H]+	Quercetin-3,4'-O-di-glucoside	Flavonoids and their derivatives	29125-80-2	B	6342.9	5697.3	5144.1	6272.4	8370	9813.6	40497	39712	49532	23307	25709	20702	20607	15735	17528
Lmtp003677	627.16	303.04	626.148	C27H30O17	[M+H]+	Quercetin-3-O-sophoroside (Baimaside)	Flavonoids and their derivatives	18609-17-1	B	15717	10268	11810	3278200	3426100	3511500	26289	27396	35450	10267	8706	8018.6	1507100	1722900	1584800
pmp001311	627.16	303.1	626.148	C27H30O17	[M+H]+	6-Hydroxykaempferol-7,6-O-Diglucoside	Flavonoids and their derivatives	-	B	9	9	9	2573600	3724600	2693500	30577	37695	30843	13324	11453	9792.9	1199100	1527000	1609600
pmp000596	627.16	465.1	626.148	C27H30O17	[M+H]+	Quercetin-3-O-(2''-O-galactosyl)glucoside	Flavonoids and their derivatives	56782-99-1	B	9	9	9	1079800	758220	1076000	107960	119010	123310	58208	62081	60444	580200	619700	667430
Lmsp003729	627.16	319.05	626.148	C27H30O17	[M+H]+	Myricetin-3-O-rutinoside*	Flavonoids and their derivatives	-	A	9	9	9	388230	347190	420470	9	9	9	9	9	9	585360	616160	539010
Lmmp002796	627.16	319.05	626.148	C27H30O17	[M+H]+	Gossypetin-3-O-rutinoside	Flavonoids and their derivatives	-	A	110410	127380	167610	10197000	10506000	11002000	3780400	4089600	4448700	1793800	1764900	1860700	7208300	7705300	7165000
Lmsp003161	757.22	287.06	756.211	C33H40O20	[M+H]+	Kaempferol-3-O-sophoroside-7-O-rhamnoside	Flavonoids and their derivatives	-	B	9	9	9	290880	283210	319530	9	9	9	42657	29650	27692	167650	142340	166120
pmp001105	757.22	287.06	756.211	C33H40O20	[M+H]+	Kaempferol-3-O-neohesperidoside-7-O-glucoside	Flavonoids and their derivatives	-	B	9	9	9	300300	306760	340760	9	9	9	38955	28901	28241	148630	161330	176160
Lnrp102163	757.21	303.05	756.211	C33H40O20	[M+H]+	Quercetin-3-O-rutinoside-7-O-rhamnoside	Flavonoids and their derivatives	-	B	65854	69875	100310	1774300	1840400	1922900	9	9	9	9	9	9	1048900	889130	809530
Hmcp001329	759.2	303.05	758.191	C32H38O21	[M+H]+	Quercetin-3-O-xylosyl(1→2)glucosyl(1→2)glucoside	Flavonoids and their derivatives	-	A	9	9	9	377520	356380	362230	9	9	9	9	9	9	209200	217620	207460
pmp001314	773.21	627.2	772.206	C33H40O21	[M+H]+	6-Hydroxykaempferol-3-O-rutin-6-O-glucoside	Flavonoids and their derivatives	-	A	9	9	9	34434	39349	33876	9	9	9	9	9	9	13356	22763	16250
Lmsp002982	773.21	303.05	772.206	C33H40O21	[M+H]+	Quercetin-3-O-sophoroside-7-O-rhamnoside	Flavonoids and their derivatives	-	B	9	9	9	2053600	2299800	2040100	3519.9	4367	5767.2	3962.8	2936.7	4333.2	1165300	1116000	1127000
Lmmp002529	773.21	465.1	772.206	C33H40O21	[M+H]+	Gossypetin-3-O-rutinoside-8-O-rhamnoside	Flavonoids and their derivatives	-	A	9	9	9	200360	212500	253640	9	9	9	9	9	9	122970	133050	162210
Lmmp002334	773.21	303.05	772.206	C33H40O21	[M+H]+	Quercetin-3-O-rutinoside-7-O-glucoside	Flavonoids and their derivatives	-	A	9	9	9	191960	209670	199230	9	9	9	9	9	9	68581	73414	71838
GQ512001	771.2	303.05	772.206	C33H40O21	[M-H]-	Quercetin-3-O-glucosyl(1→3)rhamnosyl(1→6)Galactoside	Flavonoids and their derivatives	134953-93-8	B	9	9	9	1433000	1883400	1319600	9	9	9	12938	5968.1	12786	1118800	1017100	969400
Hmcp001589	787.23	317.06	786.221	C34H42O21	[M+H]+	Isorhamnetin-3-O-rutinoside-4'-O-glucoside	Flavonoids and their derivatives	111393-97-6	B	3073.3	2387.6	3840.7	159700	200970	182010	9	9	9	9	9	9	90207	81223	84725
Lmsp003790	787.23	317.07	786.222	C34H42O21	[M+H]+	Isorhamnetin-3-O-sophoroside-7-O-rhamnoside	Flavonoids and their derivatives	41328-75-0	B	9	9	9	183130	154070	158470	9	9	9	9	9	9	80787	71747	94356
pmp001312	789.21	303.1	788.201	C33H40O22	[M+H]+	6-Hydroxykaempferol-3,7,6-O-triglycoside	Flavonoids and their derivatives	-	B	9	9	9	23020	30176	36969	9	9	9	9	9	9	13547	17741	14917
Lmwp004293	935.25	303.05	934.238	C42H46O24	[M+H]+	Quercetin-3-O-(2'''-p-coumaroyl)sophoroside-7-O-glucoside	Flavonoids and their derivatives	-	B	9	9	9	405250	397360	434220	9	9	9	9	9	9	351760	410290	414210
mws0048	431.1	311	432.106	C21H20O10	[M-H]-	Apigenin-8-C-Glucoside (Vitexin)*	Flavonoids and their derivatives	3681-93-4	A	100390	121480	118020	415980	450170	449140	456150	387260	391890	90515	82741	93393	347270	433640	353260
mws1434	431.1	311	432.106	C21H20O10	[M-H]-	Apigenin-6-C-glucoside (Isovitexin)*	Flavonoids and their derivatives	29702-25-8	A	137790	105520	166890	472750	433180	424830	479880	445790	453200	79900	110000	103310	387490	436680	412560
pme1611	433.11	313	434.121	C21H22O10	[M-H]-	Isohemiphloin	Flavonoids and their derivatives	3682-02-8	B	115170	85300	127040	2171700	2126000	2103600	1660600	1797000	1868600	323570	349900	336850	1485600	1549300	1435800
Lmnp003080	565.16	433.11	564.148	C26H28O14	[M+H]+	Hispidulin-8-C-(2''-O-xylosyl)xyloside	Flavonoids and their derivatives	-	B	9	9	9	37215	44148	33834	9	9	9	9	9	9	28078	18943	22387
pme3285	275.09	139	274.084	C15H14O5	[M+H]+	Afzelechin (3,5,7,4'-Tetrahydroxyflavan)*	Flavonoids and their derivatives	2545-00-8	A	523090	525340	557120	2812400	2810200	2841900	1695500	1768600	2006000	329500	336310	356490	1621300	1844500	1551900
mws1422	275.09	107	274.084	C15H14O5	[M+H]+	Epiafzelechin*	Flavonoids and their derivatives	24808-04-6	A	446750	404660	424680	2480900	2535400	2499900	862760	853540	874710	150150	171450	154580	1323700	1400900	1300900
pme0460	291.09	139.04	290.079	C15H14O6	[M+H]+	Epicatechin*	Flavonoids and their derivatives	490-46-0	A	110090	96727	104600	6679000	6961000	6496700	502650	545880	553550	192990	176470	187550	3695300	3607300	3331900
mws0054	289.07	245	290.079	C15H14O6	[M-H]-	Catechin*	Flavonoids and their derivatives	154-23-4	A	17186	21318	26696	1653500	1536600	1773300	66888	71591	90220	68309	61432	67113	991040	845930	1147800
pmc1990	299.1	223.1	300.1	C17H16O5	[M-H]-	4'-Hydroxy-5,7-dimethoxyflavanone	Flavonoids and their derivatives	-	B	1020900	959700	934380	1474000	1248000	1358400	1373600	1113600	1177600	1812300	1545900	1841400	2470600	2730400	2909900
mws0042	305.07	125	306.074	C15H14O7	[M-H]-	Epigallocatechin*	Flavonoids and their derivatives	970-74-1	A	648650	682520	804980	39222000	48984000	47092000	22967000	22970000	25508000	5267100	5033000	4808000	27334000	28123000	31716000
mws0049	307.08	139	306.074	C15H14O7	[M+H]+	Gallocatechin*	Flavonoids and their derivatives	970-73-0	A	1311200	1338200	1584600	72167000	72624000	73998000	46052000	47531000	48243000	9966300	9792600	8861400	50826000	56391000	52219000
Lmhn004960	441.08	289.07	442.09	C22H18O10	[M-H]-	7-O-Galloyltricetiflavan	Flavonoids and their derivatives	-	B	2067200	2141800	2646800	312940	262830	456780	38846	46605	52690	36592	16897	30424	385960	269570	380450
mws1397	441.08	169	442.09	C22H18O10	[M-H]-	Epicatechin gallate*	Flavonoids and their derivatives	1257-08-5	B	4139300	2623100	4502200	493550	468400	592730	59149	37821	90741	66368	34700	26482	773100	617730	689900
mws0355	441.08	169.02	442.09	C22H18O10	[M-H]-	Catechin gallate*	Flavonoids and their derivatives	130405-40-2	B	2682400	3231500	4411800	505340	492140	649350	50894	47462	108720	83972	24490	41219	740810	568530	499420
HJN041	451.12	289.07	452.131	C21H24O11	[M-H]-	Epicatechin glucoside	Flavonoids and their derivatives	-	B	79618	87922	84793	6083600	5769500	5399800	667740	617420	724000	7140700	7953700	8347400	2903000	2921200	2574300
mws0034	457.08	169.01	458.085	C22H18O11	[M-H]-	Epigallocatechin-3-gallate*	Flavonoids and their derivatives	989-51-5	A	11641000	12637000	18966000	6196900	5468300	5929700	266580	285900	308500	528730	241260	290210	5779800	4185100	4721100
mws2220	457.08	169.02	458.085	C22H18O11	[M-H]-	Gallocatechin 3-O-gallate*	Flavonoids and their derivatives	5127-64-0	A	15536000	15651000	22518000	5256700	5094800	4949600	359560	397680	398120	671290	283320	290030	5405400	4847400	5442800
pma0791	521	273	520.122	C24H24O13	[M+H]+	Naringenin-7-O-(6''-malonyl)glucoside	Flavonoids and their derivatives	-	B	9	9	9	350940	335750	344500	9387.3	8863.3	9082.8	18117	15295	17742	135630	142960	138600
pmb3114	561.14	289.2	562.148	C30H26O11	[M-H]-	Epicatechin-epiafzelechin	Flavonoids and their derivatives	-	A	3303700	3525800	3835400	2684400	2931100	2813200	481190	610320	542210	595330	610130	599320	1666400	2098000	2004400
Lmmp003672	593.17	441.11	592.158	C31H28O12	[M+H]+	8,8'-Methylenebiscatechin	Flavonoids and their derivatives	81555-08-0	B	9	9	9	120850	145900	171180	9	9	9	9	9	9	158110	157270	149000
Lmmp000897	611.14	287.05	610.132	C30H26O14	[M+H]+	Gallocatechin-(4α→8)-gallocatechin	Flavonoids and their derivatives	-	B	9	9	9	354070	304230	280700	9	9	9	88803	80510	73734	190390	160160	155430
pmb2947	865.2	407.1	866.206	C45H38O18	[M-H]-	Catechin-catechin-catechin	Flavonoids and their derivatives	-	B	9	9	9	1417200	1367500	1547000	9	9	9	9	9	9	667650	554520	531020
Cmcn006568	537.09	375.05	538.09	C30H18O10	[M-H]-	Hinokiflavone	Flavonoids and their derivatives	19202-36-9	B	62281	38590	25466	22872000	22130000	20361000	500030	419420	516240	86611	119580	89084	9552400	10169000	10031000
mws0773	537.08	375	538.09	C30H18O10	[M-H]-	Amentoflavone	Flavonoids and their derivatives	1617-53-4	B	228660	122180	94621	60436000	57792000	58783000	2068900	1631100	2082700	345140	427080	324290	28394000	34172000	33248000
Cmcn006826	537.08	375.05	538.09	C30H18O10	[M-H]-	Cupressuflavone	Flavonoids and their derivatives	3952-18-9	B	65409	32097	27653	22343000	21609000	21183000	508710	443890	513550	90977	109610	83621	8947800	9539100	9669200
Cmcp006260	539.1	403.05	538.09	C30H18O10	[M+H]+	Robustaflavone	Flavonoids and their derivatives	49620-13-5	B	9	9	9	132750	118410	110800	5687.6	4601	3643.9	1226.9	3390.4	1700.8	101760	90516	87557
pmn001450	551.1	518.96	552.106	C31H20O10	[M-H]-	Sequoiaflavone	Flavonoids and their derivatives	21763-71-3	B	31307	14430	10058	11649000	11425000	11869000	197930	155270	183410	39285	44258	36443	5732900	6530300	5930900
pmn001444	565.11	388.98	566.121	C32H22O10	[M-H]-	Ginkgetin (7,4'-Dimethylamentoflavone)	Flavonoids and their derivatives	481-46-9	B	14236	6078.6	4944.3	1191200	1164800	1127100	346810	347590	407160	212290	220080	205200	767290	747850	744350
pmn001446	579.13	547	580.137	C33H24O10	[M-H]-	Sciadopitysin	Flavonoids and their derivatives	521-34-6	B	298480	164810	126120	15099000	13723000	13132000	3215700	3272200	3442900	367270	354430	304320	7787100	9203700	8296500
pmn001457	801.02	579	742.16	C39H34O15	[M+CH3COOH-H]-	Sciadopitysin-5-O-glucoside	Flavonoids and their derivatives	-	B	1114.1	1392.6	679.07	956330	1050800	1065500	59458	63273	63538	2372.1	1967.8	2591.7	406220	489880	450450
mws0063	271.06	215.07	270.053	C15H10O5	[M+H]+	Genistein	Flavonoids and their derivatives	446-72-0	B	9	9	9	272920	277530	259610	9	9	9	9	9	9	128510	129950	136980
mws0918	283.06	268	284.068	C16H12O5	[M-H]-	Prunetin (5,4'-Dihydroxy-7-methoxyisoflavone)	Flavonoids and their derivatives	552-59-0	B	535110	543490	530710	9	9	9	14253	14061	15212	50530	53159	66550	150580	150480	146200
Lmmp004504	287.06	153.02	286.047	C15H10O6	[M+H]+	2'-Hydroxygenistein	Flavonoids and their derivatives	1156-78-1	B	9	9	9	1282900	1327000	1295600	30274	38906	33402	7618.9	6674.5	9057.4	611380	679330	645250
mws0062	287.06	241	286.048	C15H10O6	[M+H]+	Isoluteolin (Orobol)(5,7,3',4'-tetrahydroxyisoflavone)	Flavonoids and their derivatives	480-23-9	B	9	9	9	620520	519790	521580	12336	12844	13389	9	9	9	300980	317110	307830
pmp000417	417.12	255.06	416.111	C21H20O9	[M+H]+	Daidzein-4'-O-glucoside	Flavonoids and their derivatives	-	B	9	9	9	326830	352400	309440	9	9	9	9	9	9	356120	374180	292930
HJN089	431.1	268.04	432.105	C21H20O10	[M-H]-	Sophoricoside	Flavonoids and their derivatives	152-95-4	B	32652	24270	19422	18257000	21298000	19458000	77919	71021	64569	45613	36286	47445	15511000	15166000	14599000
pmp000413	433.11	283.06	432.106	C21H20O10	[M+H]+	Genistein-8-C-glucoside	Flavonoids and their derivatives	66026-80-0	B	133580	113020	117770	1809800	1992000	1653400	606260	593810	616880	100330	102460	102870	892740	1006400	978110
Lmgp004731	433.11	271.06	432.106	C21H20O10	[M+H]+	Genistein-7-O-galactoside	Flavonoids and their derivatives	-	B	8338.4	4418.3	5667.3	3563100	3707900	3799600	8184.8	6939.7	8035.3	8668.8	5969.2	5230.3	2763200	2818200	2449800
pmp000191	475.12	271.06	474.116	C23H22O11	[M+H]+	6''-O-Acetylgenistin	Flavonoids and their derivatives	73566-30-0	B	9	9	9	53729	51712	49304	9	9	9	9	9	9	209210	211130	218800
Lmgp004829	493.13	331.08	492.127	C23H24O12	[M+H]+	5,7,4'-Trihydroxy-6,8-dimethoxyisoflavone-7-O-galactoside	Flavonoids and their derivatives	-	B	821720	824450	854580	86920	92657	93173	924090	919810	964340	71098	73624	72980	335100	359650	355690
Lmhp003217	625.17	317.06	624.169	C28H32O16	[M+H]+	2'-Hydoxy,5-methoxyGenistein-O-rhamnosyl-glucoside	Flavonoids and their derivatives	-	B	2305100	2215100	2242400	6257200	6552900	6686900	304340	322260	336570	77346	72134	74831	3023700	3004100	2989600
Hmqn000843	301.09	123.01	302.1	C13H18O8	[M-H]-	Tachioside	Lignans and Coumarins	109194-60-7	B	14574	16196	14987	74495	75192	80748	97529	104890	105510	45886	37421	50870	87071	84028	91422
Lmdn004267	357.13	151.04	358.142	C20H22O6	[M-H]-	Epipinoresinol*	Lignans and Coumarins	24404-50-0	A	54825	58811	55301	4212000	4028100	4087500	78325	94010	103850	51065	49717	47231	983150	1072900	1207400
mws0097	357.13	151	358.142	C20H22O6	[M-H]-	Pinoresinol*	Lignans and Coumarins	487-36-5	A	60576	61622	64033	4682500	4481300	4406400	99783	95828	110480	55758	58595	58054	1023500	1347100	1264700
Lmmn003875	387.14	289.07	388.152	C21H24O7	[M-H]-	Medioresinol	Lignans and Coumarins	40957-99-1	B	9	9	9	2842300	3027100	2929000	9	9	9	9	9	9	645340	715300	667670
Xmbn007315	505.3	343.16	506.215	C26H34O10	[M-H]-	Chestnutlignansoide	Lignans and Coumarins	-	B	58545	61164	60804	8456.5	6913.9	7078.9	34197	41888	42326	15830	14626	15159	36088	43551	41415
pmp000682	538.22	359.14	520.168	C26H32O11	[M+NH4]+	Matairesinol-4'-O-glucoside (Matairesinoside)	Lignans and Coumarins	23202-85-9	B	289210	298360	304040	1369800	1300200	1861100	826750	895520	936720	285740	294490	316270	1122300	819900	1079900
pmn001378	519.19	357.14	520.194	C26H32O11	[M-H]-	Pinoresinol-4-O-glucoside	Lignans and Coumarins	41607-20-9	A	9	9	9	6035800	6769900	7128400	47096	47745	48813	39733	51801	44433	2971000	4288200	4063700
Lmmn002274	521.2	359.15	522.21	C26H34O11	[M-H]-	Isolariciresinol-9'-O-glucoside	Lignans and Coumarins	63358-12-3	B	103350	110860	131680	147850	200040	247410	109080	130720	119470	50279	41841	56857	116490	128180	121590
Lmtn003096	523.21	361.14	524.226	C26H36O11	[M-H]-	Secoisolariciresinol 4-O-glucoside	Lignans and Coumarins	-	B	148110	178210	200550	669190	537600	691660	581170	527780	600270	53393	33840	33090	529990	551420	643110
Cmsn001914	525.2	179.07	526.205	C25H34O12	[M-H]-	7R,8S-erythro-3',4,9,9'-tetrahydroxy-3-methoxy-8-O-4'-neolignan-7-O-glucopyr-anoside,	Lignans and Coumarins	-	B	159210	178080	173020	3334800	3996800	4101800	3852800	3921100	3976500	252430	218150	242890	2986100	3566100	3407500
pmn001375	535.18	373.13	536.189	C26H32O12	[M-H]-	1-Hydroxypinoresinol-1-O-Glucoside	Lignans and Coumarins	81495-71-8	A	9	9	9	179240	157450	366010	9	9	9	97284	78268	99018	109670	141380	140020
Hmln002100	535.18	373.13	536.189	C26H32O12	[M-H]-	Nortrachelogenin-4-O-glucoside	Lignans and Coumarins	33464-78-7	B	9681.8	13493	12667	288860	357430	701720	1289100	1162300	1486000	629470	621170	591120	385710	401600	429700
Lmdn001925	537.2	375.15	538.205	C26H34O12	[M-H]-	Olivil-4'-O-glucoside	Lignans and Coumarins	76880-93-8	B	20122	15020	14451	113900	133710	148360	9	9	9	96725	76407	81058	64368	62570	86855
Lmnn004130	553.21	505.19	554.215	C30H34O10	[M-H]-	Lappaol C	Lignans and Coumarins	64855-00-1	B	265310	287950	269530	276610	315640	417220	1147100	1109400	1235900	81057	82710	89305	411280	468020	456850
mws1074	177.02	121	178.027	C9H6O4	[M-H]-	Daphnetin	Lignans and Coumarins	486-35-1	A	9	9	9	9	9	9	121890	107190	143820	9	9	9	50297	49633	62411
mws1013	177.02	133.2	178.027	C9H6O4	[M-H]-	Esculetin	Lignans and Coumarins	305-01-1	A	9	9	9	963560	1002400	1012700	2767.4	1358.2	11212	9	9	9	473900	499910	476780
mws0024	169.01	125	170.022	C7H6O5	[M-H]-	Gallic acid	Tannins	149-91-7	A	4807500	4505500	4700500	1318000	1327700	1247600	7038700	6772700	8039900	885970	757200	788080	2433900	2702700	3079000
pme0309	183.03	124	184.037	C8H8O5	[M-H]-	3-O-Methylgallic Acid	Tannins	3934-84-7	B	776200	745890	793500	9	9	9	573730	566540	625660	66412	67328	70211	206510	273180	264450
pmn001518	331.07	169.01	332.074	C13H16O10	[M-H]-	1-O-Galloyl-D-glucose	Tannins	58511-73-2	A	38887	31995	50675	1053700	1000500	1085200	100960	104510	92786	922230	1020500	985890	751960	867090	899140
Hmdn001667	463.05	300.99	464.06	C20H16O13	[M-H]-	Ellagic acid-4-O-glucoside	Tannins	-	B	9	9	9	648610	592030	700780	397960	396860	348590	19803	15340	20544	579950	620590	652110
pmp000101	867.21	715.16	866.206	C45H38O18	[M+H]+	Arecatannin C1	Tannins	87727-69-3	B	145000	169150	163550	1660700	1680600	1714600	16128	10073	16963	39788	80354	56111	944240	887930	865910
pmp000100	867.21	715.16	866.206	C45H38O18	[M+H]+	Arecatannin B1	Tannins	79763-28-3	B	180740	183570	191930	1726100	1617100	1930000	15835	14062	8584.1	64543	59111	74819	901330	966890	1152300
pmp000103	1155.28	867.21	1154.27	C60H50O24	[M+H]+	Arecatannin A2	Tannins	79763-29-4	B	21344	13050	24044	110590	121170	114210	9	9	9	9	9	9	65553	45107	58896
pmp000102	1155.28	867.21	1154.27	C60H50O24	[M+H]+	Arecatannin A1	Tannins	-	B	9	9	9	53330	55795	44511	9	9	9	9	9	9	22429	27025	26248
pmn001650	1153.26	575.1	1154.27	C60H50O24	[M-H]-	Cinnamtannin B2	Tannins	88038-12-4	B	9	9	9	222230	237140	225190	9	9	9	9	9	9	107470	107660	130960
HJN053	575.12	449.09	576.126	C30H24O12	[M-H]-	2α,3α-Epoxy-5,7,3',4'-tetrahydroxyflavan-(4β-8-epicatechin)	Tannins	-	B	403890	513620	456060	184500	168360	209090	254220	297770	296950	9	9	9	284890	325750	358190
pmn001667	577.14	407.1	578.142	C30H26O12	[M-H]-	Procyanidin B4	Tannins	29106-51-2	A	65363	91590	55940	885080	1100900	989630	181430	134400	155620	39603	40589	39969	554140	566710	620230
pme0434	577.14	407.1	578.142	C30H26O12	[M-H]-	Procyanidin B2	Tannins	29106-49-8	A	2706400	2645500	2777900	21530000	23033000	21709000	5280600	6256000	5116400	3233700	3303700	3435100	13082000	14793000	12961000
pme0436	577.14	407.1	578.142	C30H26O12	[M-H]-	Procyanidin B3	Tannins	23567-23-9	A	836310	787510	895740	21410000	24625000	24614000	816670	690400	685760	883690	827650	864450	10915000	11075000	12781000
mws0836	577.14	425.1	578.142	C30H26O12	[M-H]-	Procyanidin B1	Tannins	20315-25-7	A	1060400	965580	1094800	24074000	25888000	25870000	567730	539260	697930	831680	897640	942140	10275000	12303000	12430000
HJN074	591.15	289.07	592.158	C31H28O12	[M-H]-	Procyanidin A6	Tannins	-	B	28019	16045	22545	77987	71869	70443	9	9	9	9	9	9	54455	89921	65276
pmn001646	865.2	577.1	866.206	C45H38O18	[M-H]-	Procyanidin C1	Tannins	37064-30-5	B	96563	77358	72846	796920	1161100	1139000	9	9	9	9	9	9	651250	588040	692700
pmn001647	865.2	713.2	866.206	C45H38O18	[M-H]-	Procyanidin C2	Tannins	37064-31-6	B	252650	197230	221390	4061400	5346600	4467600	9	9	9	68090	73612	72526	2456400	2294800	2523900
Lmmp002068	883.21	593.13	882.201	C45H38O19	[M+H]+	Gallocatechin-catechin-catechin	Tannins	-	B	110270	113680	109340	3528300	3844500	3747900	214260	269720	222260	119110	134780	121700	1612900	1487600	1479200
Lmmp001653	899.2	595.14	898.196	C45H38O20	[M+H]+	Gallocatechin-gallocatechin-catechin	Tannins	-	B	18920	18168	20174	2733900	2928500	2544900	2039200	1969000	2025600	273770	299140	294600	1508100	1868500	1743200
Lmmp001550	915.2	611.14	914.191	C45H38O21	[M+H]+	Gallocatechin-gallocatechin-gallocatechin	Tannins	-	B	9	9	9	868290	743870	717540	4479300	4480800	4192900	138880	142700	105720	1401800	1230000	1260700
mws0191	118.09	59	117.079	C5H11NO2	[M+H]+	Betaine	Alkaloids	107-43-7	A	29801000	29237000	28309000	453160	487730	433780	725690	948550	845410	1253400	987220	998730	4600100	4194000	4291400
mws2218	195.09	83.06	194.08	C8H10N4O2	[M+H]+	Caffeine	Alkaloids	58-08-2	A	1805800	1854000	2417800	706960	703130	871130	25429	26266	41711	53492	20319	33660	534320	554300	481730
mws0983	326.31	62.06	325.298	C20H39NO2	[M+H]+	N-Oleoylethanolamine	Alkaloids	111-58-0	B	165530	166200	169280	74332	70212	69869	2594200	2493000	2642900	182690	185680	192140	674290	659410	624290
Hmxp04388	584.32	194.12	583.314	C33H45NO8	[M+H]+	Taxine B	Alkaloids	-	A	16398	16046	13141	7840600	8126600	8125900	3720000	3801900	3842000	98393	94917	103100	3855400	3532800	3545500
Lmqn000780	606.08	384.98	607.082	C17H27N3O17P2	[M-H]-	Uridine 5'-diphospho-N-acetylglucosamine	Alkaloids	528-04-1	B	401980	421260	420480	97019	94272	90225	21678	28977	26684	9238.6	7597.9	9239.4	64674	108620	85358
Hmxp05591	668.35	194.12	667.335	C37H49NO10	[M+H]+	Spicaledonine*	Alkaloids	-	A	66026	56693	71923	23819000	22213000	23006000	20884000	20479000	21711000	2877800	3013500	2910100	11966000	12172000	12637000
Hmxp05419	668.34	194.12	667.335	C37H49NO10	[M+H]+	Comptonine*	Alkaloids	-	A	9	9	9	2112900	2129200	2035700	5268100	4647900	5052900	219620	230210	251480	2500000	2341600	2327800
Hmxp05097	670.36	194.12	669.351	C37H51NO10	[M+H]+	Spicataxine	Alkaloids	-	A	367770	377920	348320	43534000	44782000	45699000	69473000	70650000	70118000	3378600	3795400	3602500	56999000	55134000	51846000
Hmxp05205	684.34	192.1	683.33	C37H49NO11	[M+H]+	7-O-Acetyltaxine A	Alkaloids	-	A	78020	69062	68349	93449000	94577000	98190000	36134000	37603000	38967000	4858600	4717100	4624800	65352000	65707000	60845000
Hmxp05547	712.37	194.12	711.361	C39H53NO11	[M+H]+	7-Deacetylaustrospicatine	Alkaloids	-	A	23197	25742	20914	2913600	2893700	2922300	107340	97854	126040	9	9	9	1110300	1135900	967940
Hmxp05571	726.35	210.11	725.341	C39H51NO12	[M+H]+	2'-Deacetylaustrotaxine	Alkaloids	-	A	9	9	9	26182000	26405000	27391000	10128000	12240000	11720000	1509400	1530400	1428000	15867000	15672000	16284000
Hmxp06079	768.36	252.12	767.351	C41H53NO13	[M+H]+	Austrotaxine	Alkaloids	-	A	9	9	9	9	9	9	340210	312080	368020	9	9	9	308630	340560	326700
Hmxp05486	770.38	194.12	769.367	C41H55NO13	[M+H]+	7B-Acetoxy-9-acetylspicataxine	Alkaloids	-	A	9	9	9	1447600	1427200	1216900	248980	232120	254260	137930	124240	147850	425140	496670	440630
Hmxp05968	828.38	252.12	827.372	C43H57NO15	[M+H]+	(2'S,3'R)-5-(N,N-Dimethyl-3'-phenylisosery)-taxachitrieneA	Alkaloids	-	A	9	9	9	9	9	9	1087700	1006900	1143100	74900	76450	72915	1013400	1001800	913060
pmp000695	375.13	177.05	374.121	C16H22O10	[M+H]+	Swertiamarin	Terpenoids	17388-39-5	B	9	9	9	274080	222810	275170	49416	51734	47124	249370	217410	261850	302440	259820	302700
Lmcp002832	427.2	229.12	426.189	C21H30O9	[M+H]+	Sarcaglaboside G	Terpenoids	-	B	43758	48097	60005	46914	46543	43610	51854	69824	61786	33273	42032	35880	27253	40956	35534
mws1429	223.13	161	224.141	C13H20O3	[M-H]-	Vomifoliol	Terpenoids	189351-15-3	B	9	9	9	396070	400700	470310	190320	175110	179840	295760	279260	325500	398050	474190	492980
mws1565	389.14	209.08	388.137	C17H24O10	[M+H]+	Geniposide	Terpenoids	24512-63-8	B	175050	183390	197150	7819900	9093500	9385900	3056000	3119200	3078000	4349400	4274200	4526600	4744900	4772000	4761200
mws4019	299.2	227.11	300.209	C20H28O2	[M-H]-	Sugiol	Terpenoids	511-05-7	B	63025	56361	57286	9	9	9	9	9	9	9	9	9	14706	13403	11875
Lmbn014696	301.22	301.22	302.225	C20H30O2	[M-H]-	Pimaric acid	Terpenoids	127-27-5	B	1246600	1288200	1252800	101180	100140	81547	1014200	1118500	1231100	4763100	4347100	4489500	1354700	1403800	1516800
Zmlp009412	315.2	163.07	314.188	C20H26O3	[M+H]+	Ent-2-hydroxy-atis-1,16(17)-dien-3,14-dione	Terpenoids	-	B	115070	109340	111370	151550	127270	227180	634370	814960	641480	9122.3	10239	10053	967410	996150	904730
Zmqp007238	391.21	313.18	390.204	C22H30O6	[M+H]+	Ternifolide C	Terpenoids	1380218-46-1	B	10349	13102	12403	172500	160440	179670	388150	399500	441870	5147.6	5378.6	3820.2	635010	673240	731020
Hmcn002162	527.25	365.19	528.259	C26H40O11	[M-H]-	Shinjuglycoside E	Terpenoids	112667-45-5	B	152850	151310	142880	42844	47445	40958	185110	136040	144840	129930	140850	145810	70799	87685	90088
Hmhp007334	854.33	286.11	853.33	C47H51NO14	[M+H]+	Paclitaxel	Terpenoids	33069-62-4	A	12608000	12239000	11799000	9016600	10114000	10613000	20864000	21132000	22222000	665480	549530	642430	12553000	12066000	13283000
Lmgn000188	89.02	59.01	90.032	C3H6O3	[M-H]-	D-Lactic Acid	Organic acids	10326-41-7	B	9	9	9	13713	10354	3848.5	6503.5	11785	12801	26163	45793	41900	18612	13100	15676
pme2601	89	59	90.032	C3H6O3	[M-H]-	3-Hydroxypropanoic acid	Organic acids	503-66-2	B	5610	9955.3	11373	36035	33735	22833	6891.6	7542.8	6662.8	29661	16284	19733	30007	25962	27011
Lmqp000873	101.02	55.02	100.018	C4H4O3	[M+H]+	Succinic anhydride	Organic acids	108-30-5	B	9	9	9	253470	235360	237770	254820	263640	303900	610320	584050	563570	392550	364300	338910
mws4052	102.05	56.05	101.048	C4H7NO2	[M+H]+	1-Aminocyclopropane-1-carboxylic acid	Organic acids	22059-21-8	B	165440	145810	139110	125290	110850	116900	468980	550940	487150	115120	59618	99552	140350	121290	133170
Lmgn000219	101.02	55.02	102.032	C4H6O3	[M-H]-	Succinic semialdehyde	Organic acids	692-29-5	B	9	9	9	52154	29874	40316	45538	32252	38429	108110	123420	105360	65346	43301	51759
pme3011	104.07	68.8	103.063	C4H9NO2	[M+H]+	γ-Aminobutyric acid	Organic acids	56-12-2	B	168970	145910	184550	2125000	2619100	2651600	9562200	9036900	9493000	3233500	3093300	3279000	2450700	2630500	2497000
Lmbn000193	103	59.01	104.011	C3H4O4	[M-H]-	Tartronate semialdehyde	Organic acids	2480-77-5	A	392280	423880	420130	480880	177080	249400	386510	185870	273100	147650	296450	202230	280770	339690	252630
ML10172161	103	59.01	104.011	C3H4O4	[M-H]-	Hydroxypyruvic acid	Organic acids	1113-60-6	B	351420	356410	397140	480800	174940	249740	326720	145830	214900	142590	267610	203810	281240	342060	240320
mws0206	103.04	57.03	104.047	C4H8O3	[M-H]-	2-Hydroxybutyric Acid	Organic acids	3347-90-8	A	12610	10609	14109	24080	21382	27219	7873.9	10394	10691	19505	12353	15849	19573	20905	22415
pme1975	103	59	104.06	C3H4O4	[M-H]-	Malonic acid	Organic acids	141-82-2	B	13353000	16426000	16764000	2266100	900400	901850	9397700	5067300	5526400	762930	1416300	825020	1654900	2034500	1903500
mws0601	110.02	66	111.032	C5H5NO2	[M-H]-	Pyrrole-2-carboxylic acid	Organic acids	634-97-9	B	35556	32584	31113	9	9	9	9	9	9	21208	26584	22764	28093	30557	26452
mws0177	111.01	67	112.016	C5H4O3	[M-H]-	2-Furoic acid	Organic acids	88-14-2	B	148770	170970	175750	74937	93333	75023	43049	47243	42145	9	9	9	443900	453470	493740
mws0376	115	71	116.011	C4H4O4	[M-H]-	Fumaric acid	Organic acids	110-17-8	A	9	9	9	43154	47184	99138	168870	175930	290780	4077600	3947900	5400100	1151800	1614700	1375300
mws0192	117.02	73	118.027	C4H6O4	[M-H]-	Succinic acid	Organic acids	110-15-6	A	1477200	1524400	1579400	16072000	16587000	16343000	21110000	19686000	22392000	61587000	52903000	53653000	29195000	26957000	27646000
mws0470	117.02	73	118.027	C4H6O4	[M-H]-	Methylmalonic acid	Organic acids	516-05-2	B	1322000	1309300	1440200	16081000	16570000	16204000	19887000	18482000	20371000	59418000	52189000	52270000	28875000	26610000	28354000
pme1730	117	59	118.027	C4H6O4	[M-H]-	D-Erythronolactone	Organic acids	15667-21-7	B	9	9	9	278010	285040	433900	9	9	9	48126	45549	56497	114070	205490	155300
pme2923	117	75	118.027	C4H6O4	[M-H]-	Acetoxyacetic acid	Organic acids	13831-30-6	B	9	9	9	42792	43903	40153	9	9	9	9	9	9	104190	114500	93343
mws0147	117.06	59	118.063	C5H10O3	[M-H]-	β-Hydroxyisovaleric acid	Organic acids	625-08-1	A	90068	96161	80752	10449000	11144000	10597000	10658000	9930300	10989000	3648500	3515400	3378100	6307200	6342700	6402800
pme3096	118	74	119.022	C3H5NO4	[M-H]-	Aminomalonic acid	Organic acids	1068-84-4	B	47066	55545	51948	560420	608020	561670	748730	674000	738940	2229200	1905500	1910900	1059200	983770	995610
mws0671	120.07	74.1	119.058	C4H9NO3	[M+H]+	L-Homoserine	Organic acids	672-15-1	B	1047300	990710	964470	1058000	1053200	941540	4459200	5226600	5133800	981920	733990	819990	1289700	1086300	1269900
Lmgp002593	123.04	77.04	122.037	C7H6O2	[M+H]+	3-hydroxybenzaldehyde	Organic acids	100-83-4	A	9	9	9	883020	1023400	899670	9	9	9	9	9	9	927940	908550	735940
Lmbp000668	124.04	78.03	123.032	C6H5NO2	[M+H]+	Isonicotinic acid*	Organic acids	55-22-1	A	135860	146970	130890	5184600	4645800	4354800	2624900	2781000	2823500	5006000	4449500	4527300	4354200	4007100	4145200
pme1216	122.03	78	123.032	C6H5NO2	[M-H]-	2-Picolinic acid	Organic acids	98-98-6	A	62978	57074	70886	1210500	1376200	1179200	875670	787190	1035200	2021800	1995500	1941600	1206100	1422900	1152100
Zmgn000216	125	78.96	126.008	C2H7O4P	[M-H]-	2-Hydroxyethylphosphonic acid	Organic acids	22987-21-9	B	26104	19703	18520	13764	10979	13948	37488	37314	66535	19253	21751	31428	27353	26667	18856
Lmbn000612	128.04	82.03	129.043	C5H7NO3	[M-H]-	1-Pyrroline-4-hydroxy-2-carboxylic acid	Organic acids	9054-77-7	B	5617.1	5623.5	5198.1	1513	2341.1	615.02	11610	7228.8	12800	1285.4	2251.9	3754.6	6244.9	9450.4	5234.5
Zmgn000217	129.02	85.03	130.027	C5H6O4	[M-H]-	Methylenesuccinic acid	Organic acids	97-65-4	A	9	9	9	6949400	7303600	5780500	9	9	9	2905400	2592400	2568900	3471300	2991700	3353400
mws0425	129.02	85	130.027	C5H6O4	[M-H]-	Citraconic acid	Organic acids	498-23-7	A	113030	136620	131630	9	9	9	9	9	9	9	9	9	30202000	32677000	31013000
Zmpn000638	130.05	88.04	131.069	C4H9N3O2	[M-H]-	3-Guanidinopropionic acid	Organic acids	353-09-3	A	9	9	9	40203	44162	37310	58842	54859	71607	83490	79330	81034	48231	54183	59387
pme0274	132.1	69	131.095	C6H13NO2	[M+H]+	6-Aminocaproic acid	Organic acids	60-32-2	A	86264	27786	89130	1547500	1689100	1906600	901900	634120	1084600	1383400	1460100	1822300	464850	849830	1024600
pme0243	131.03	87.05	132.042	C5H8O4	[M-H]-	Glutaric acid	Organic acids	110-94-1	A	153690	135250	129950	568640	575450	576680	215440	203550	243020	107970	97194	91731	340490	363690	367600
mws0473	131.03	87.05	132.042	C5H8O4	[M-H]-	2-Methylsuccinic acid	Organic acids	498-21-5	A	187840	171190	187620	4300800	4250900	4060700	2367200	2268300	2529600	7657600	7519100	7386400	3892400	3821000	3910500
Lmmn002164	131.03	87.05	132.042	C5H8O4	[M-H]-	Monomethyl succinate	Organic acids	3878-55-5	B	14573	14218	13017	370770	326960	342160	194360	184700	190640	684410	678020	700460	331740	342060	359270
Lmmn000806	131.03	87.05	132.042	C5H8O4	[M-H]-	Dimethylmalonic acid	Organic acids	595-46-0	A	19700	13630	13499	400760	438320	409250	198770	219210	231200	770050	760470	766020	351670	396060	372590
Lmbn001288	131.03	87.04	132.042	C5H8O4	[M-H]-	2-Hydroxy-2-methyl-3-oxobutanoic acid	Organic acids	71698-08-3	B	9197.5	10121	13463	294670	320170	300230	147440	163300	157770	620450	614490	630990	292520	296360	324200
Lmbn001364	131.03	87.05	132.042	C5H8O4	[M-H]-	4-Hydroxy-2-Oxopentanoic Acid	Organic acids	3318-73-8	B	20734	15336	16695	389490	401960	361610	210360	226940	231740	774050	719150	731640	368470	398970	378780
pme3034	131.03	69.03	132.042	C5H8O4	[M-H]-	Ethylmalonic acid	Organic acids	601-75-2	A	5530.3	6495.9	6483.4	28754	21759	24511	11272	8752.9	10231	9	9	9	13390	13189	13904
Lmgn000160	131.05	70.03	132.053	C4H8N2O3	[M-H]-	3-Ureidopropionic Acid	Organic acids	462-88-4	B	17205	13798	19813	26543	21643	14172	269460	327960	250780	21416	35972	27136	16766	19295	23728
Lmrn002746	131.07	85.07	132.079	C6H12O3	[M-H]-	2-Hydroxy-4-methylpentanoic acid	Organic acids	498-36-2	A	9	9	9	46680	49791	42425	9	9	9	65861	56051	53561	23546	26447	27197
mws0341	131.07	85	132.079	C6H12O3	[M-H]-	2-Hydroxyisocaproic acid	Organic acids	20312-37-2	A	9	9	9	352620	309350	353380	81359	105750	151850	493720	442220	440260	186230	181810	197790
mws0972	131.07	85	132.079	C6H12O3	[M-H]-	6-Hydroxyhexanoic acid	Organic acids	1191-25-9	A	43651	50525	46287	316030	295850	333870	33418	14668	37779	119360	137450	116010	112290	128500	126110
Lmbn000198	133.01	71.01	134.022	C4H6O5	[M-H]-	3-Dehydro-L-Threonic Acid	Organic acids	-	A	70413	57160	49547	19843000	18523000	24070000	8576200	9338500	7101200	101550000	101790000	115290000	46473000	55047000	48618000
mws0275	133.01	71.01	134.022	C4H6O5	[M-H]-	L-Malic acid	Organic acids	97-67-6	A	9	9	9	417110	352440	395960	9	9	9	2274400	2579700	2487200	1108900	1245300	1080800
mws0336	137.04	93.05	138.043	C6H6N2O2	[M-H]-	Urocanic acid	Organic acids	104-98-3	B	9	9	9	716820	550450	889980	9	9	9	9	9	9	315680	464610	342890
pme3207	141.02	59	142.027	C6H6O4	[M-H]-	Muconic acid	Organic acids	1119-72-8	B	6423700	6417200	6755400	90773	89170	114530	1667900	1739400	1563100	830570	645440	589860	579040	598400	614980
pme0295	146.08	86	145.074	C6H11NO3	[M+H]+	4-Acetamidobutyric acid	Organic acids	3025-96-5	A	228510	218350	245040	1901500	2034000	1761900	51190	68447	62487	482080	413960	436600	944610	927170	964910
mws0567	146.09	87	145.085	C5H11N3O2	[M+H]+	4-Guanidinobutyric acid	Organic acids	463-00-3	A	501810	405370	404080	1812700	1759900	1637700	1399200	1473200	1534800	3198800	2552700	2840600	2167100	2107000	2192300
pme2380	145.01	101	146.022	C5H6O5	[M-H]-	α-Ketoglutaric acid	Organic acids	328-50-7	B	38768	41356	37291	92069	72192	81795	499350	457770	442560	175110	192470	223980	86753	96575	86152
Lmgn000224	145.01	57.03	146.022	C5H6O5	[M-H]-	2-Methyl-3-oxosuccinic acid	Organic acids	-	B	9	9	9	102690	74333	107840	38666	40424	40375	101550	99820	164870	71069	69690	52726
mws0208	145.05	101	146.058	C6H10O4	[M-H]-	Adipic Acid	Organic acids	124-04-9	A	302660	301630	291950	215570	211130	220830	118600	117350	140170	219890	228610	224760	185180	196710	202300
mws0924	145.05	101	146.058	C6H10O4	[M-H]-	2-Methylglutaric acid	Organic acids	617-62-9	A	220920	286320	298380	212180	193640	173500	142990	107490	135270	243360	182090	193200	183900	194070	167060
Lmbn001609	145.05	83.05	146.058	C6H10O4	[M-H]-	2-Acetyl-2-Hydroxybutanoic Acid	Organic acids	-	A	13333	13128	17571	14004	5260	9627.1	9	9	9	9	9	9	8983.3	15137	6311.6
Lmbn001676	145.05	101.06	146.058	C6H10O4	[M-H]-	3-Hydroxy-3-Methyl-2-Oxopentanoic Acid	Organic acids	-	A	9	9	9	13980	10671	12751	2262	2533.1	5925.8	9	9	9	13832	8556.3	12872
Wmzn000227	145.06	109.04	146.058	C6H10O4	[M-H]-	2,2-Dimethylsuccinic acid	Organic acids	597-43-3	A	90661	78159	107520	6243.5	6337.5	5043	89478	71730	47824	31205	45218	26085	9356.2	11992	16973
Lmbn000216	147.03	57.03	148.037	C5H8O5	[M-H]-	3-Methylmalic acid*	Organic acids	152204-30-3	A	9	9	9	233250	201530	338390	84344	89742	123570	159600	230180	371210	216670	215800	162360
Zmyn000247	147.03	57.03	148.037	C5H8O5	[M-H]-	2-Hydroxyglutaric Acid	Organic acids	13095-48-2	A	9	9	9	262730	205270	269600	96915	96394	135550	214320	223890	433330	174300	276450	156100
pmb2826	147.03	87.1	148.037	C5H8O5	[M-H]-	L-Citramalic acid*	Organic acids	6236-09-5	A	9	9	9	45780	53869	58925	46665	47603	43421	34724	39406	45789	45341	73262	43927
mws0262	149.01	87	150.016	C4H6O6	[M-H]-	L-Tartaric acid	Organic acids	87-69-4	B	5733.6	8836.5	14218	195700	166550	226590	159680	120540	118780	93222	78409	86035	87706	70615	87067
pmf0420	149.06	74.9	150.068	C9H10O2	[M-H]-	Benzyl acetate	Organic acids	140-11-4	A	15921	19270	13489	37094	28528	20007	21414	18416	20044	62039	36199	50811	48069	44975	51234
Zmyn002323	151.04	107.05	152.047	C8H8O3	[M-H]-	2-Hydroxyphenylacetic acid	Organic acids	614-75-5	B	36136	32538	36652	29240	21563	22568	27675	27501	25602	50321	45908	49468	22394	20244	23415
mws0639	153.02	109.03	154.027	C7H6O4	[M-H]-	2,3-Dihydroxybenzoic Acid*	Organic acids	303-38-8	B	61501000	61039000	62187000	2643200	2454800	2418900	5347900	5349600	6419700	2130400	1947500	2012200	17321000	18031000	18796000
Lmbn001467	158.08	116.07	159.09	C7H13NO3	[M-H]-	5-Acetamidopentanoic Acid	Organic acids	1072-10-2	B	9	9	9	100020	90814	113040	39503	44148	42657	111830	101000	113320	59408	72065	70448
pme2589	159.1	87	160.037	C6H8O5	[M-H]-	2-Oxoadipic acid	Organic acids	3184-35-8	A	18131	17296	22498	10514	13688	20802	19052	20106	16734	24185	22668	21679	29017	21062	23844
Lmbn002072	159.07	97.07	160.074	C7H12O4	[M-H]-	2-Propylsuccinic acid	Organic acids	618-57-5	B	44117	36245	41983	26614	26510	35597	8735.7	11118	7100.2	15904	10611	17965	19769	22200	21011
Zmjn001813	159.07	97.06	160.074	C7H12O4	[M-H]-	Pimelic acid	Organic acids	111-16-0	A	52456	36628	38878	29724	38897	27266	13746	19675	18434	10881	18572	12913	14459	15226	23223
pme2761	161	73	162.016	C5H6O6	[M-H]-	4-Hydroxy-2-oxoglutaric acid	Organic acids	1187-99-1	B	9	9	9	53406	54163	53914	86096	106110	92725	199900	141810	278410	141650	191910	142500
Lmmn001643	163.04	119.05	164.047	C9H8O3	[M-H]-	2-Hydroxycinnamic acid	Organic acids	583-17-5	B	9	9	9	2252200	2140800	2270000	2837300	2721500	3166300	1000900	1194900	1231200	1739600	2027500	2256800
pme0282	165.02	77.04	166.027	C8H6O4	[M-H]-	Phthalic acid*	Organic acids	88-99-3	A	160690	186800	188110	343960	338700	360590	117680	107120	160120	290360	239410	232340	256300	267070	292270
mws0344	165.04	75	166.048	C5H10O6	[M-H]-	D-Xylonic acid	Organic acids	526-91-0	A	291510	262140	300050	11786000	10794000	12937000	15351000	14162000	15817000	12775000	11664000	14142000	9868100	13784000	16317000
Lmrn003000	165.06	103.06	166.063	C9H10O3	[M-H]-	2-Hydroxy-3-phenylpropanoic acid	Organic acids	7326-19-4	B	9	9	9	9	9	9	8034.3	8426.7	8026.8	96713	126450	109990	14911	24039	26055
mws2125	166.98	78.7	167.982	C3H5O6P	[M-H]-	Phosphoenolpyruvate	Organic acids	138-08-9	B	6645.3	10176	7274.6	116340	107150	100730	849990	784930	775890	84839	81535	89785	103350	123550	123890
pme3186	169	79	169.998	C3H7O6P	[M-H]-	DL-Glyceraldehyde-3-phosphate	Organic acids	591-59-3	B	3780.5	2195.5	7781.8	21193	28291	15704	102260	99122	95676	37308	39534	45845	46340	39959	38944
ML10176345	171.03	109.03	172.037	C7H8O5	[M-H]-	3-Dehydroshikimic acid	Organic acids	2922-42-1	B	13623	18748	19750	399270	376780	474350	31978	41758	83632	105630	101310	113820	199210	265720	263780
Lmbn003524	171.1	99.08	172.11	C9H16O3	[M-H]-	9-Oxononanoic acid	Organic acids	2553-17-5	B	38558	35544	35912	19523	21362	20260	26137	24286	25002	49082	37394	46965	25644	27404	28798
pme2550	173.02	137	174.016	C6H6O6	[M-H]-	Cis-Aconitic acid	Organic acids	585-84-2	B	9	9	9	9464500	8626900	9553100	9	9	9	200440	191060	188290	4249000	5088800	4292500
mws0154	173.05	93	174.053	C7H10O5	[M-H]-	Shikimic acid	Organic acids	138-59-0	A	9	9	9	24728000	21765000	28862000	95312	86713	91791	537650	415860	621030	10118000	12337000	11791000
mws0242	173.08	111	174.089	C8H14O4	[M-H]-	Suberic Acid	Organic acids	505-48-6	A	128700	135370	98845	145900	149840	149520	9	9	9	49483	31090	48534	95564	77540	101500
Zmgn001448	175.06	115.04	176.068	C7H12O5	[M-H]-	2-Propylmalic Acid	Organic acids	-	B	14353	12442	10374	21714000	20250000	20410000	143430	141620	159360	869000	838260	891890	7221700	8843000	9152900
Lmgn000242	177.04	113.02	178.048	C6H10O6	[M-H]-	4,5,6-Trihydroxy-2-oxohexanoic acid	Organic acids	56742-44-0	A	9	9	9	28769	36318	37269	16540	11580	28362	55960	44363	62340	25692	41267	29159
mws0237	187.1	125	188.105	C9H16O4	[M-H]-	Azelaic acid	Organic acids	123-99-9	B	2530100	2620600	2632400	3833000	4157600	4261500	935340	1020400	959770	1862800	1654700	1857000	2107100	2311600	2399600
mws0281	191.02	111.01	192.027	C6H8O7	[M-H]-	Citric Acid*	Organic acids	77-92-9	A	12706	8477.7	19729	15904000	14204000	17729000	6222200	5573900	7205700	12641000	13105000	15990000	10892000	14367000	11551000
Zmyn000453	191.02	111.01	192.027	C6H8O7	[M-H]-	Isocitric Acid*	Organic acids	320-77-4	B	248390	290320	287790	18957000	21755000	22181000	32880000	34455000	38426000	18228000	17287000	18225000	15223000	20293000	20235000
mws1189	193.04	72.8	194.033	C6H10O7	[M-H]-	D-Galacturonic acid	Organic acids	685-73-4	A	45576	17128	31458	658750	671720	665480	276940	330210	318910	478890	532220	467030	357580	479280	383580
mws0612	195.07	121	196.074	C10H12O4	[M-H]-	3,4-Dimethoxyphenyl acetic acid	Organic acids	93-40-3	B	24757	14118	23136	39624	27026	27169	35343	38132	52736	17434	16765	19376	14149	15691	17895
pme0266	201.11	139	202.121	C10H18O4	[M-H]-	Sebacate	Organic acids	111-20-6	A	9	9	9	281440	295310	294830	9	9	9	9	9	9	85054	95968	92467
pme1654	209.12	59.02	210.126	C12H18O3	[M-H]-	Jasmonic acid	Organic acids	77026-92-7	B	9	9	9	31000	31872	32446	148890	138740	157600	3893300	3790400	4023000	563440	628720	625450
mws0474	229.14	211	230.152	C12H22O4	[M-H]-	Dodecanedioic aicd	Organic acids	693-23-2	B	2818.8	3187.1	3787.1	2336.2	2954.5	3170.5	2015	2072.3	3140.1	2193.7	2175.3	2241.8	3029.5	2947	3181.4
Lmtn004049	263.13	204.12	264.136	C15H20O4	[M-H]-	Abscisic acid	Organic acids	21293-29-8	A	213670	219680	215600	2282000	2162900	2090300	516140	558390	595520	1110700	1069400	1163500	1229300	1243800	1216400
Lmmn003323	271.23	225.22	272.235	C16H32O3	[M-H]-	2-Hydroxyhexadecanoic acid	Organic acids	764-67-0	A	5047800	4876900	4887500	353900	308700	301610	2299800	2337400	2734500	3076300	2760000	2588200	2138000	2164900	2098600
pmb2657	289.1	97.1	290.123	C10H18N4O6	[M-H]-	Argininosuccinic acid	Organic acids	2387-71-5	B	9	9	9	172330	171960	193740	9	9	9	166560	166350	134290	173760	204690	389260
pme2074	322.4	129.7	323.21	C18H29NO4	[M-H]-	(-)-Jasmonoyl-L-Isoleucine	Organic acids	120330-93-0	B	3177.2	3209.6	3096.1	59389	59072	64984	88407	88088	101000	46535	44969	50413	40852	50847	51007
pmp001284	331.28	313.27	330.277	C19H38O4	[M+H]+	Monopalmitin	Lipids	542-44-9	B	16429	17736	16587	47807	44119	40322	14537	15828	11929	24230	27165	29680	26312	26749	28635
Lmhp011562	353.27	261.22	352.261	C21H36O4	[M+H]+	1-α-Linolenoyl-glycerol*	Lipids	-	A	56101	47834	50398	7281800	6759500	6589000	62089	60906	64722	2512000	2563100	2368600	1876500	1735600	1955800
Lmhp011388	353.27	261.22	352.261	C21H36O4	[M+H]+	2-α-Linolenoyl-glycerol*	Lipids	55268-58-1	A	85392	81202	78467	7415400	7058800	6901200	63861	67686	75591	2188000	2177600	2173000	2032300	2014000	2424900
Lmhp012042	355.28	263.24	354.277	C21H38O4	[M+H]+	2-Linoleoylglycerol*	Lipids	3443-82-1	B	133790	126650	132560	2611000	2570600	2358500	26500	25934	30026	571690	551540	571060	795200	724250	910190
Lmhp112042	355.28	263.24	354.277	C21H38O4	[M+H]+	1-Linoleoylglycerol*	Lipids	2277-28-3	B	44120	41772	42352	1351000	1406900	1280100	35035	35136	36191	390480	404830	403040	403510	395400	456320
Lmhp009526	515.32	261.22	514.314	C27H46O9	[M+H]+	2-α-Linolenoyl-glycerol-1-O-glucoside*	Lipids	-	A	10334	13948	15022	519650	493640	468540	13717	7839.7	7393.6	57474	47834	58736	209380	158610	190650
Lmhp009773	515.32	261.22	514.314	C27H46O9	[M+H]+	1-α-Linolenoyl-glycerol-3-O-glucoside*	Lipids	-	A	3226.8	3302.3	2930.3	336050	300780	309490	2778.2	3398	3837.5	114960	76826	93641	140540	97090	114260
Lmhp008744	677.37	261.22	676.367	C33H56O14	[M+H]+	1-α-Linolenoyl-glycerol-2,3-di-O-glucoside*	Lipids	-	A	690.75	867.46	1368.2	86144	69968	59949	3365.2	3388.3	5200	57644	68764	74993	21330	36161	26481
Lmhp008513	677.37	261.22	676.367	C33H56O14	[M+H]+	2-α-Linolenoyl-glycerol-1,3-di-O-glucoside*	Lipids	-	A	7804.9	12600	12474	536310	470280	495770	9980	7312.5	8380.2	105230	70586	106100	143130	177570	179540
pmd0130	468.31	184.07	467.301	C22H46NO7P	[M+H]+	LysoPC 14:0	Lipids	20559-16-4	A	122240	125760	120980	60049	67316	66082	11640	8977.6	13737	2343100	2356100	2408200	479170	488530	499620
Lmhp009129	482.32	184.07	481.317	C23H48NO7P	[M+H]+	LysoPC 15:0	Lipids	-	A	49051	72352	46871	58116	64305	59000	6397.9	5609.7	6137.4	412260	431340	435600	74326	86932	89051
Lmhp008833	494.32	184.07	493.317	C24H48NO7P	[M+H]+	LysoPC 16:1	Lipids	-	A	2426400	2378700	2234200	996620	963800	988450	82891	77856	85487	1092000	1057100	1083100	980650	959800	983520
pmb0855	496.34	184.07	495.332	C24H50NO7P	[M+H]+	LysoPC 16:0	Lipids	17364-16-8	A	963920	984770	908480	8263800	8529500	9050300	2839400	2537700	2696400	22653000	22875000	22216000	8746200	8043700	8993900
pmb2406	510.36	184.07	509.348	C25H52NO7P	[M+H]+	LysoPC 17:0	Lipids	50930-23-9	A	265670	251120	251560	79510	80329	66810	45653	40743	48230	335430	349060	381550	108260	103360	108240
pmb0865	518.32	184.07	517.317	C26H48NO7P	[M+H]+	LysoPC 18:3	Lipids	-	A	2106400	2249100	1931100	50978000	52183000	52259000	1292300	1260800	1368200	58342000	61255000	59396000	41612000	43802000	42818000
pmp001251	520.34	184.07	519.332	C26H50NO7P	[M+H]+	LysoPC 18:2	Lipids	-	A	1772200	1903000	1846900	8368300	8472800	8222200	297550	290070	320230	9612500	9577000	9873400	4726300	5029900	5078600
Lmhp010190	522.36	184.07	521.348	C26H52NO7P	[M+H]+	LysoPC 18:1	Lipids	-	A	3771000	3711200	3567400	19632000	19531000	19397000	15535000	15474000	16682000	48468000	49024000	48415000	23295000	22770000	24208000
mws0126	524.37	184.07	523.364	C26H54NO7P	[M+H]+	LysoPC 18:0	Lipids	19420-57-6	A	258150	289480	246120	772560	784170	855400	2508400	2866700	2886200	10172000	10477000	11137000	3005000	3056700	3171000
Lmhp009890	546.36	184.07	545.348	C28H52NO7P	[M+H]+	LysoPC 20:3	Lipids	1199257-41-4	A	326560	309900	338090	22847000	23621000	22985000	1252400	1125000	1238200	9316800	9470100	9856400	7404200	8091000	8360900
Lmhp011549	550.39	184.07	549.379	C28H56NO7P	[M+H]+	LysoPC 20:1	Lipids	-	A	24721	31638	31033	333510	352510	348310	213660	221320	243740	220370	220290	249040	187390	188890	207150
pmb0864	426.26	285.24	425.254	C19H40NO7P	[M+H]+	LysoPE 14:0	Lipids	-	A	7237.3	7060.7	6696.2	23450	23863	23597	14572	13924	15784	3505100	3630300	4032300	647300	615200	648190
Lmhp008885	440.28	299.26	439.27	C20H42NO7P	[M+H]+	LysoPE 15:0	Lipids	-	A	9	9	9	29980	28840	27131	12707	10473	12726	1272300	1218200	1313000	244340	259500	245530
pmb0876	454.29	313.27	453.286	C21H44NO7P	[M+H]+	LysoPE 16:0	Lipids	53862-35-4	A	867340	928300	913680	10543000	10337000	11171000	3822200	3467100	3941700	74373000	77664000	73466000	30092000	29857000	30637000
Lmhp008801	476.28	335.26	475.27	C23H42NO7P	[M+H]+	LysoPE 18:3	Lipids	-	A	132600	137770	128950	1926200	1959700	1905000	124160	116470	128820	12488000	12502000	12301000	2577700	2489200	2719400
pmb0881	478.29	337.27	477.286	C23H44NO7P	[M+H]+	LysoPE 18:2	Lipids	-	B	481380	479350	491670	3518500	3555400	3661300	1820400	1762100	1870500	14050000	13347000	13448000	3351000	3528300	3437400
mws0289	480.31	339.29	479.301	C23H46NO7P	[M+H]+	LysoPE 18:1	Lipids	89576-29-4	A	409680	382630	369900	590460	574520	564120	4782100	4639200	4873000	12287000	11575000	12375000	2838600	2757100	2985500
Lmhp009497	502.29	361.27	501.286	C25H44NO7P	[M+H]+	LysoPE 20:4	Lipids	-	B	38658	43897	41631	784500	738730	736800	22497	22123	25196	1536600	1566600	1532800	364730	424330	424460
Lmhp010040	504.31	363.29	503.301	C25H46NO7P	[M+H]+	LysoPE 20:3	Lipids	-	B	14241	14201	12907	844640	938560	957600	300790	256770	303140	965590	900240	888260	391590	396720	444450
Wmmn002441	183.03	124.02	184.11	C10H16O3	[M-H]-	(E)-Linalool-1-oic acid	Lipids	-	B	1815300	1801600	1805900	44849	28331	42324	1292200	1460100	1668200	232300	186730	206320	604190	661320	735810
mws0752	185.15	185.16	186.162	C11H22O2	[M-H]-	Undecylic Acid	Lipids	112-37-8	A	560920	563710	583700	324360	303540	362320	398900	346790	346150	250790	224560	262780	403840	450900	429770
pmb2640	199.17	199.17	200.178	C12H24O2	[M-H]-	Dodecanoic acid (Lauric acid)	Lipids	143-07-7	A	72420	94645	82910	67451	67897	70148	524300	499950	556240	125310	115030	122380	159050	181410	180130
Zmgn003633	211.13	183.14	212.141	C12H20O3	[M-H]-	12-Oxo-10E-Dodecenoic Acid	Lipids	65410-38-0	B	1175.7	1920.7	2667.9	21495	23835	19435	1942.2	2709.7	2035.3	7022.2	5659.8	5406.1	9306.5	8751.8	10843
mws5045	215.17	169.16	216.173	C12H24O3	[M-H]-	12-Hydroxydodecanoic acid	Lipids	505-95-3	A	6409.1	7170.7	6973	17115	16799	18841	2310.5	3371.5	2254.1	33207	33715	33717	11910	14033	13076
pmb2643	225.19	207	226.193	C14H26O2	[M-H]-	Myristoleic acid	Lipids	544-64-9	A	5510.3	8150.6	6963.8	4072.2	3482.7	5922.8	9	9	9	9	9	9	3206.5	3042.1	3036.9
mws0119	227.2	227.2	228.209	C14H28O2	[M-H]-	Myristic Acid	Lipids	544-63-8	A	3388600	4604000	3882900	9728800	9638400	10376000	31113000	32821000	33913000	24549000	23742000	21814000	15791000	17269000	16992000
pme2827	239	223	240.245	C16H32O	[M-H]-	Palmitaldehyde	Lipids	629-80-1	B	4705100	4982000	4714000	7065600	6663000	6393300	5377300	5722200	5541000	9139900	7469300	8760400	12676000	11625000	12142000
mws0359	241.22	241.22	242.225	C15H30O2	[M-H]-	Pentadecanoic Acid	Lipids	1002-84-2	A	196240	277540	236300	119540	93646	103440	169150	172570	163820	345910	346390	363820	305040	346670	353120
mws0361	253.22	235.19	254.225	C16H30O2	[M-H]-	Palmitoleic Acid	Lipids	373-49-9	A	24769	45801	31029	16431	14371	23334	15526	10814	9902.6	15569	17303	11309	19684	24322	20480
mws1488	255.23	237.22	256.24	C16H32O2	[M-H]-	Palmitic acid	Lipids	57-10-3	B	8646.8	11263	11733	18184	22072	17440	10624	9772.9	13509	23383	21772	21327	18956	19341	17907
mws0383	267.23	267.23	268.24	C17H32O2	[M-H]-	10-Heptadecenoic Acid	Lipids	29743-97-3	A	475690	600450	549430	650450	584280	615850	207840	248120	249730	452390	472920	510460	413220	417790	411920
pmf0293	269.29	209.2	270.292	C18H38O	[M-H]-	1-Octadecanol	Lipids	112-92-5	B	355580	383680	364480	339060	308550	306800	291190	302160	308260	296020	326710	309100	376120	327560	313240
Lmbn005923	277.22	59.01	278.225	C18H30O2	[M-H]-	Crepenynic acid	Lipids	2277-31-8	A	125890	124400	114840	560660	527930	516740	194510	201870	187300	475650	489620	507160	348740	388090	408610
pmb0889	279.23	95.1	278.225	C18H30O2	[M+H]+	Punicic acid (9Z,11E,13Z-octadecatrienoic acid)	Lipids	544-72-9	A	414860	433990	411860	5338900	5450100	5158000	858250	810270	996560	556860	522620	543100	1466800	1423900	1546900
mws0367	277.22	277.22	278.225	C18H30O2	[M-H]-	α-Linolenic Acid	Lipids	463-40-1	A	7037300	7157400	7239100	27854000	26516000	25888000	8634600	9650300	9571100	28189000	25787000	28259000	20384000	22073000	22650000
mws0366	277.22	277.22	278.225	C18H30O2	[M-H]-	γ-Linolenic Acid	Lipids	506-26-3	A	7234600	6887600	7528300	27615000	26048000	27210000	9674900	9633000	9208700	26698000	27892000	27536000	20056000	21524000	21563000
mws1491	279.23	279.23	280.24	C18H32O2	[M-H]-	Linoleic acid	Lipids	60-33-3	A	10746000	12172000	10976000	21205000	20943000	21757000	13627000	13041000	13837000	22352000	27027000	27619000	18969000	21433000	22217000
Lmbn006152	279.23	59.01	280.24	C18H32O2	[M-H]-	(9Z,11E)-Octadecadienoic acid	Lipids	2540-56-9	A	17712	15302	15339	29708	32599	30204	20959	20540	18792	35454	41974	42323	26147	32817	33840
YC512118	282.28	247.24	281.272	C18H35NO	[M+H]+	Oleamide (9-Octadecenamide)	Lipids	301-02-0	A	34946	29012	39967	41095	63052	81097	50988	44292	36651	74739	49083	63060	61586	69010	71060
mws2623	281.25	281.25	282.256	C18H34O2	[M-H]-	11-Octadecanoic acid(Vaccenic acid)	Lipids	506-17-2	A	4389600	4520600	4097800	7264100	7588200	6988300	8605400	8163300	8294600	9382300	9235800	8040900	6848800	6184900	6319200
mws0396	281.25	281.25	282.256	C18H34O2	[M-H]-	Elaidic Acid	Lipids	112-79-8	A	11355000	11527000	10913000	18776000	18671000	17996000	22358000	20812000	22430000	23850000	23490000	20819000	17723000	15116000	16313000
mws1489	283.26	283.26	284.272	C18H36O2	[M-H]-	Stearic Acid	Lipids	57-11-4	A	18489000	14155000	13719000	9730400	10896000	10968000	19620000	14031000	14956000	14292000	43452000	36606000	3017000	2781200	3126400
mws1436	287.29	97.2	286.287	C18H38O2	[M+H]+	1,18-Octadecanediol	Lipids	3155-43-9	B	129090	118410	118140	30629	28813	27951	9	9	9	9	9	9	22576	22184	30018
pmn001686	287.22	241.22	288.23	C16H32O4	[M-H]-	10,16-Dihydroxypalmitic acid	Lipids	3233-90-7	A	9	9	9	1217200	1311400	1159100	314460	322400	351260	297310	280070	294810	576560	581570	554150
pmb0885	291	190.9	290.188	C18H26O3	[M+H]+	4-Oxo-9Z,11Z,13E,15E-Octadecatetraenoic Acid	Lipids	-	B	9	9	9	47178	51117	53027	9	9	9	9	9	9	14425	14074	13409
Zmyn004548	291.2	235.17	292.204	C18H28O3	[M-H]-	12-Oxo-phytodienoic acid	Lipids	85551-10-6	B	2323.2	2487.1	2722.8	68705	71963	72052	13499	15137	15143	15158	16466	17131	27042	26397	27022
Lmbn005443	293.21	235.17	294.219	C18H30O3	[M-H]-	13-KODE; (9Z,11E)-13-Oxooctadeca-9,11-dienoic acid	Lipids	54739-30-9	B	4982.6	6502.8	5647.3	138850	134420	130550	166990	166900	179550	143690	136690	146200	101700	96744	96515
pmb2786	293.21	235.17	294.219	C18H30O3	[M-H]-	9-Hydroxy-10,12,15-octadecatrienoic acid	Lipids	89886-42-0	B	5180.5	5326	5323.6	128680	132950	125360	164510	175960	183900	145970	131560	132630	100040	95072	96362
pmb2787	293.21	275.1	294.219	C18H30O3	[M-H]-	9-Oxo-10E,12Z-octadecadienoic acid	Lipids	54232-59-6	B	9	9	9	250860	242080	232960	159820	168800	187620	165160	151180	161790	116490	119250	107610
Hmqp005411	297.24	81.07	296.234	C18H32O3	[M+H]+	9-Oxo-12Z-Octadecenoic acid	Lipids	112543-32-5	B	232590	198110	202960	236760	233460	237350	547900	565090	551930	333160	306700	327430	248940	228580	254120
Lmbn005369	295.23	195.14	296.235	C18H32O3	[M-H]-	13(S)-HODE;13(S)-Hydroxyoctadeca-9Z,11E-dienoic acid	Lipids	10219-69-9	B	251540	270010	252670	3644600	3768100	3667000	599660	620580	644660	485840	446580	486280	1203800	1226700	1161500
pmb2799	295.23	195.2	296.235	C18H32O3	[M-H]-	12,13-Epoxy-9-Octadecenoic Acid	Lipids	6799-85-5	A	35628	31512	31571	150610	146280	149740	135720	132950	146540	278310	254790	267350	131190	122750	124550
Zmyn004714	297.24	183.14	298.251	C18H34O3	[M-H]-	Ricinoleic acid	Lipids	141-22-0	B	58505	57959	61401	79689	76758	81118	256220	256460	263820	91377	59232	59244	114060	112290	109950
pmf0297	297.32	183.1	298.324	C20H42O	[M-H]-	1-Eicosanol	Lipids	629-96-9	B	63094	65758	64536	89280	84590	82943	284890	298610	304390	107360	75470	62059	126770	126390	122130
Zmyn005384	299.26	253.26	300.266	C18H36O3	[M-H]-	2R-Hydroxyoctadecanoic Acid	Lipids	26633-48-7	B	45290	43749	43244	3979.2	2866.2	3311.4	20843	18711	22020	12123	12414	10187	20735	22388	21014
mws0369	303.23	258.9	304.24	C20H32O2	[M-H]-	Arachidonic Acid	Lipids	506-32-1	A	6579.6	7121.6	6568	852440	805990	829250	29800	31190	33408	348280	356960	375300	380510	402740	400050
Lmbn006210	305.25	59.01	306.256	C20H34O2	[M-H]-	Dihomo-gamma-linolenic acid; (8Z,11Z,14Z)-Icosatrienoic acid	Lipids	1783-84-2	B	7693.2	5756.9	6914.9	233750	203640	156710	17358	17547	19486	33054	39342	37573	94870	74923	100530
mws0944	305.25	59.04	306.256	C20H34O2	[M-H]-	5(Z),8(Z),11(Z)-Eicosatrienoic acid	Lipids	20590-32-3	B	7286.5	6910.1	9407.9	269200	257480	193100	25397	22991	25014	37807	46484	49649	111390	95805	124690
Zmpn003698	305.25	59.01	306.256	C20H34O2	[M-H]-	11,14,17-Eicosatrienoic acid	Lipids	17046-59-2	B	7333.3	5592.9	7868.8	235720	214370	154600	17957	17672	19860	33672	38612	39781	89892	78355	101880
pmn001610	307.26	307.3	308.272	C20H36O2	[M-H]-	Eicosadienoic acid	Lipids	5598-38-9	A	130130	123530	124620	1752100	1581200	1477900	260600	263530	234390	380290	354730	405410	623720	546770	622600
pmb2791	309.21	209.1	310.1	C18H30O4	[M-H]-	9-Hydroperoxy-10E,12,15Z-octadecatrienoic acid	Lipids	111004-08-1	B	38023	60371	90274	204210	224680	216320	82843	78291	83103	101600	49099	48477	147080	155770	154720
pmb2789	309	209	310.214	C18H30O4	[M-H]-	13S-Hydroperoxy-6Z,9Z,11E-octadecatrienoic acid	Lipids	121107-97-9	B	35522	87199	118760	169540	228120	220410	93215	89348	88132	134030	70575	54724	183980	179880	181020
Lmbn005287	311.22	249.22	312.23	C18H32O4	[M-H]-	7S,8S-DiHODE; (9Z,12Z)-(7S,8S)-Dihydroxyoctadeca-9,12-dienoic acid	Lipids	143288-65-7	B	2683300	2737600	2643500	83749	84877	85688	583610	564340	694670	14799	14865	15012	631990	679940	665550
pmb2804	311.1	171.3	312.23	C18H32O4	[M-H]-	13S-Hydroperoxy-9Z,11E-octadecadienoic acid	Lipids	33964-75-9	B	95622	97827	96181	182370	187250	178540	132020	127430	137890	71552	73032	73051	113260	120630	112610
Zmjn004133	311.22	293.21	312.23	C18H32O4	[M-H]-	9S-Hydroperoxy-10E,12Z-octadecadienoic acid	Lipids	5502-91-0	B	21133	23254	19942	533680	570630	554020	14114	17161	20347	9	9	9	121240	125120	139470
pmn001689	311.22	223.17	312.23	C18H32O4	[M-H]-	9-Hydroxy-12-oxo-15(Z)-octadecenoic acid	Lipids	-	B	36300	37493	35636	59463	56901	57892	130840	135300	150020	311680	302540	317560	105770	122140	110970
Lmbn005487	313.24	251.24	314.246	C18H34O4	[M-H]-	12,13-DHOME; (9Z)-12,13-Dihydroxyoctadec-9-enoic acid	Lipids	263399-35-5	B	4110700	3872400	3712700	56591	55652	56831	285280	289030	347650	23754	21214	20222	902610	898930	922680
mws0879	319.23	257.23	320.235	C20H32O3	[M-H]-	12S-Hydroxy-5Z,8Z,10E,14Z-eicosatetraenoic acid	Lipids	54397-83-0	B	9	9	9	100650	86328	93244	21301	14950	16602	2914	1650	1861.6	26561	31230	23529
Hmqp006023	326.27	309.27	324.266	C20H36O3	[M+H]+	Ethyl 9-Hydroxy-10,12-octadecadienoic acid	Lipids	-	B	23078	22878	23939	9484.3	10472	10239	367840	359050	375360	24562	26342	27168	96304	94348	91243
pmn001691	327.22	291.2	328.225	C18H32O5	[M-H]-	9,12,13-Trihydroxy-10,15-octadecadienoic acid	Lipids	-	A	23076	22225	23876	213740	213030	215520	429930	409670	442210	355920	341250	351100	177020	192780	210840
mws0371	327.23	283.3	328.24	C22H32O2	[M-H]-	Cis-4,7,10,13,16,19-Docosahexaenoic Acid	Lipids	6217-54-5	B	9	9	9	4851.7	5778.4	4204.3	14106	17506	17956	8232.1	8922.7	7874	7889.6	6624.9	6288.6
pmn001694	329.23	229.15	330.241	C18H34O5	[M-H]-	9,10,13-Trihydroxy-11-Octadecenoic Acid	Lipids	29907-57-1	A	502570	525140	483830	1664900	1692700	1669900	726780	741510	786820	975020	876640	925960	822300	922970	919500
pmb2636	335.1	253.1	336.23	C20H32O4	[M-H]-	8,15-Dihydroxy-5,9,11,13-eicosatetraenoic acid	Lipids	77667-08-4	B	9	9	9	75333	85573	93967	9	9	9	28105	28137	29858	27417	31842	28128
pmp001260	364.28	346.27	363.277	C22H37NO3	[M+H]+	N-(2-Hydroxyethyl)eicosapentaenoic acid	Lipids	-	B	110360	108410	125440	9	9	9	9	9	9	9	9	9	22334	19177	20651
pmp001276	677.37	677.37	676.367	C33H56O14	[M+H]+	1-Linolenoyl-rac-glycerol-diglucoside	Lipids	-	B	803850	807070	848710	3498500	3386700	3286600	1044600	1009600	1006200	2559100	2809300	2859800	1890100	1670900	1842800
pmp001271	679.39	263.24	678.383	C33H58O14	[M+H]+	1-Linoleoyl-sn-glycerol-diglucoside	Lipids	-	A	13186	13689	15313	15470	21413	18596	4559.8	4257.5	3992.6	6106.4	6467.7	7275.1	9646.8	13080	11709
pmf0256	101.1	84.7	102.104	C6H14O	[M-H]-	3-Methyl-1-pentanol	Others	589-35-5	B	41570	50425	50454	238680	192130	209970	9	9	9	7251.7	6606.7	4365.1	75438	89336	92930
mws0889	135.03	75.01	136.037	C4H8O5	[M-H]-	D-Threonic Acid	Others	3909-12-4	A	41738	54547	43054	1836400	1756900	1939200	814880	865190	888380	6285500	7025300	6223200	2469600	2806700	3323700
mws1499	149.05	59.01	150.053	C5H10O5	[M-H]-	D-Arabinose	Others	10323-20-3	B	57327	52161	59485	769660	713530	730820	400310	358020	480590	1116300	1055500	1218200	630840	621530	537730
Zmgn000173	149.05	75.01	150.053	C5H10O5	[M-H]-	D-Ribose	Others	50-69-1	A	9	9	9	1477600	1553800	1761500	342090	376070	399170	740820	568850	719720	577160	596100	596090
mws0213	151.06	71	152.068	C5H12O5	[M-H]-	Ribitol	Others	488-81-3	B	5873000	6131600	5817500	48936	38666	26399	228600	201370	240650	9	9	9	36013	81008	55337
pmf0174	157.16	157.2	158.167	C10H22O	[M-H]-	1-Decanol	Others	112-30-1	A	6693100	7677000	6701000	5711300	5937800	6322200	5464600	5964100	4789600	7780800	7254200	8080900	6708600	6841400	6758400
pme2435	163	59	164.068	C6H12O5	[M-H]-	L-Fucose*	Others	2438-80-4	A	40020	39696	44833	200860	150260	169130	9	9	9	9	9	9	115460	169500	179760
mws0854	163	58.8	164.068	C6H12O5	[M-H]-	Rhamnose	Others	3615-41-6	A	38890	36461	45667	212670	241730	206270	44822	53013	47739	34474	34460	46456	133010	152600	170230
Zmzn000078	168.99	78.96	169.998	C3H7O6P	[M-H]-	Dihydroxyacetone phosphate	Others	57-04-5	B	9	9	9	33222	16023	10605	9	9	9	38509	64362	47719	20344	23739	15987
mws4175	175.02	85.03	176.032	C6H8O6	[M-H]-	D-Glucurono-6,3-lactone	Others	32449-92-6	B	9	9	9	267200	176390	310540	49412	96478	102500	959050	1060100	985230	206550	302920	280490
pme2253	177.04	59	178.048	C6H10O6	[M-H]-	L-Gulono-1,4-Lactone	Others	1128-23-0	A	9	9	9	150010	193160	229320	129680	118680	114560	9	9	9	183710	234720	185120
pmf0139	179.06	59	180.063	C6H12O6	[M-H]-	D-Galactose*	Others	59-23-4	A	9	9	9	7349500	6762400	6114100	6132800	7417900	7385000	35301000	37020000	35794000	12632000	12317000	14494000
mws4170	179.06	59.01	180.063	C6H12O6	[M-H]-	D-Glucose*	Others	14431-43-7	A	715140	742880	839790	16967000	15035000	14164000	18004000	16896000	18898000	60718000	58606000	58797000	25504000	31068000	22993000
pmf0138	179.06	59	180.063	C6H12O6	[M-H]-	D-Mannose*	Others	3458-28-4	A	702870	555730	566110	12951000	13845000	12596000	17751000	18209000	18546000	48142000	52128000	51839000	22846000	26944000	24852000
mws1164	179.06	59.01	180.063	C6H12O6	[M-H]-	D-Fructose*	Others	7660-25-5	A	627140	721230	905810	12903000	13788000	13832000	15086000	15628000	15190000	50607000	53291000	58176000	23823000	27786000	24567000
Hmln000297	179.05	59.01	180.063	C6H12O6	[M-H]-	Inositol*	Others	87-89-8	A	666280	609280	607500	13542000	13081000	12152000	18121000	18604000	18043000	47230000	49560000	50667000	18582000	27281000	21692000
pme2237	181.07	101	182.079	C6H14O6	[M-H]-	Dulcitol*	Others	608-66-2	A	12951000	11396000	12112000	9	9	9	719190	713840	776560	309920	376470	348410	122280	174420	198930
mws0214	181.07	71	182.079	C6H14O6	[M-H]-	D-Sorbitol*	Others	50-70-4	A	6632300	5672200	6543200	57478	45812	43824	550920	394390	464750	300100	333320	364730	161080	188330	148360
mws1155	181.07	101.02	182.079	C6H14O6	[M-H]-	D-Mannitol*	Others	69-65-8	A	3184700	2693100	2964700	9	9	9	189470	177300	168970	86182	93263	74235	35442	44650	33352
Zmgn000447	184.98	78.96	185.993	C3H7O7P	[M-H]-	3-Phospho-D-glyceric acid	Others	820-11-1	B	362390	364170	361840	298980	406340	259120	2003400	1909200	1797300	185920	203070	214260	315330	335970	350880
pme3705	193.04	73	194.043	C6H10O7	[M-H]-	D-Glucoronic acid	Others	6556-12-3	B	43859	60399	58134	985850	782540	909890	363940	374860	315060	543610	594960	560300	483870	496650	473380
mws2104	193.07	99.01	194.079	C7H14O6	[M-H]-	D-Pinitol	Others	10284-63-6	A	7128.2	12885	5306.8	506780	439150	497340	228150	247720	251970	81427	132320	156640	274530	457990	374840
pme0534	195.05	74.9	196.058	C6H12O7	[M-H]-	Gluconic acid	Others	526-95-4	A	190140	188420	178540	1395300	1370300	1449400	30237000	30640000	29007000	3967700	4317200	4281300	3042600	3646700	3570000
Zmzn000079	199	78.96	200.009	C4H9O7P	[M-H]-	D-Erythrose-4-phosphate	Others	585-18-2	B	47409	61906	37483	17904	14271	14424	228240	238770	276410	153120	137580	142170	84998	69627	77995
pme1261	206.14	76	205.131	C9H19NO4	[M+H]+	D-Panthenol	Others	81-13-0	B	8532.4	10370	13082	13659	7507.4	6322.7	2678.1	4528.9	2894.4	18333	14034	13918	7887.9	9675.2	6374.2
Lmsn000954	207.09	59.01	208.095	C8H16O6	[M-H]-	Dambonitol	Others	523-94-4	B	19597	19341	20828	515940	951800	441520	9	9	9	398810	514210	614770	386090	518530	398400
Zmpn000199	209.03	85.03	210.038	C6H10O8	[M-H]-	D-Galactaric acid	Others	526-99-8	B	37108	57006	48877	5447000	5404300	6728600	8825500	8139100	8314800	11343000	12189000	11923000	6151900	7781700	8715800
Zmyn000108	209.03	85.03	210.038	C6H10O8	[M-H]-	D-Saccharic acid	Others	87-73-0	B	55624	58644	46573	5732700	5408900	6009500	9641200	8987000	10038000	12274000	13448000	13225000	5530300	7874800	9043300
pme2755	222	144	221.09	C8H15NO6	[M+H]+	N-Acetyl-D-glucosamine	Others	7512-17-6	B	307750	263520	297430	1883600	1721100	1550700	449960	370900	518230	451890	486520	497350	1652700	952560	1034200
mws2608	222.1	84.05	221.09	C8H15NO6	[M+H]+	N-Acetyl-D-galactosamine	Others	1811-31-0	B	13395	18758	8564.9	63046	54290	81257	168750	167920	141360	78104	70558	67634	103990	76175	73367
mws4174	222.1	138	221.09	C8H15NO6	[M+H]+	N-Acetyl-D-mannosamine	Others	7772-94-3	B	17047	17979	17945	113080	98877	78976	214720	213180	232290	81152	54741	74419	122320	110190	122330
pma6455	229.01	96.97	230.02	C5H11O8P	[M-H]-	Ribulose-5-phosphate	Others	4300-28-1	B	52568	48704	54312	9	9	9	66554	35959	126550	9	9	9	22698	57975	39703
mws1090	259.02	97	260.03	C6H13O9P	[M-H]-	Glucose-1-phosphate*	Others	59-56-3	A	77355	86184	92563	1789800	1920700	1297400	1905800	2426200	1795700	2088800	2202800	2345000	1030400	1335400	1312600
pme3313	259	97	260.03	C6H13O9P	[M-H]-	D-Fructose 6-phosphate*	Others	643-13-0	A	9	9	9	399790	221360	379590	9	9	9	937600	958220	1151600	493560	648010	542250
mws0866	259.02	97	260.03	C6H13O9P	[M-H]-	D-Glucose 6-phosphate*	Others	56-73-5	A	9	9	9	1901400	1783700	1303700	1858600	1891100	1096400	2131600	2094500	2017300	950700	1369100	1209800
Zmpn000095	261.04	78.96	262.045	C6H15O9P	[M-H]-	Sorbitol-6-phosphate	Others	20479-58-7	B	9	9	9	31798	29120	16759	9	9	9	19164	17687	22959	11200	24208	21236
pmb3081	289	97	290.004	C6H11PO11	[M-H]-	Glucarate O-Phosphoric acid	Others	-	B	191760	191200	185730	12812000	10540000	8516600	9827700	10116000	7833200	1221200	1383700	1464200	3879600	4775700	4192900
pmf0314	289.25	157	290.261	C20H34O	[M-H]-	(+)-cis-Abienol	Others	17990-16-8	B	8473	5538.8	9348.7	7855.9	6767.1	7501.3	9628.6	9264	10439	10799	10906	11756	8153.6	8163.4	9000.3
pmb3079	300.05	96.9	301.056	C8H16NO9P	[M-H]-	N-Acetyl-D-glucosamine-1-phosphate	Others	6866-69-9	B	48461	30911	26930	34174	83398	33500	68777	72472	95936	91995	68987	70771	50198	40388	24778
Lmqn000351	325.11	59.01	326.121	C12H22O10	[M-H]-	Rutinose	Others	90-74-4	B	6503.6	7300	6847.8	30246	29627	33302	50281	68996	73910	53941	68390	75850	25437	28866	21239
Lmqn000432	333.06	333.06	334.067	C9H19O11P	[M-H]-	1-(sn-Glycero-3-phospho)-1D-myo-inositol	Others	-	B	1147400	1386400	1392600	383880	375990	429350	956630	1165800	1176000	363220	425220	459940	662870	946470	700270
pme3311	339	97	339.996	C6H14O12P2	[M-H]-	D-Fructose-1,6-biphosphate*	Others	488-69-7	A	23443	29082	25144	24288	29898	25679	57244	67297	73082	43129	35025	32937	23842	46441	26798
Zmyn000083	338.99	78.96	339.996	C6H14O12P2	[M-H]-	D-Glucose 1,6-bisphosphate*	Others	10139-18-1	A	9	9	9	2967.9	3370.8	6546.1	9	9	9	71106	86578	66786	20455	27755	19414
pme0519	341.11	119.03	342.116	C12H22O11	[M-H]-	D-Sucrose*	Others	57-50-1	A	1109600	1394300	1523500	1068000	1334800	1062500	2312900	2138900	2148600	686590	541250	633580	975670	1515200	775290
Zmjn000425	341.11	89.02	342.116	C12H22O11	[M-H]-	D-Lactulose*	Others	4618-18-2	A	130610	232920	178330	537920	564500	694000	409630	297630	379270	673130	604500	652990	319790	519500	701620
mws5038	341.11	89.02	342.116	C12H22O11	[M-H]-	Isomaltulose*	Others	13718-94-0	A	580300	617960	578500	1272500	1240100	1180300	2643500	1734800	1638500	2559500	2133800	2291100	1090700	1268800	1133900
MA10039641	341.11	89.02	342.116	C12H22O11	[M-H]-	Lactobiose*	Others	63-42-3	A	799660	717530	900870	1131800	1216100	1208400	2568100	2280400	2027600	1057600	1659700	1988600	884510	1354500	1417700
Lmsn000381	341.11	89.02	342.116	C12H22O11	[M-H]-	D-Maltose*	Others	133-99-3	A	5849800	4954000	5318800	3059800	3105000	3656200	7015200	6285300	6047100	3002600	2831600	3097600	2853700	3719000	2928600
mws1333	341.11	113	342.116	C12H22O11	[M-H]-	Melibiose*	Others	585-99-9	A	513270	415760	469620	721140	725560	705420	1482200	1070100	1256200	884910	788790	996280	539040	858930	639900
mws1080	341.11	179	342.116	C12H22O11	[M-H]-	Galactinol*	Others	3687-64-7	A	2387300	2424500	1924100	2331800	1838500	1921900	5274600	4833500	5123100	1577300	1731200	1637700	1634600	1907500	1698300
mws0264	341.11	119	342.116	C12H22O11	[M-H]-	D-Trehalose*	Others	99-20-7	A	512920	506300	525150	661480	578890	650150	1598700	1145200	1257200	656640	798780	1003700	555650	758170	744990
mws5040	365.11	203.05	364.078	C12H21O11Na	[M+H]+	Turanose	Others	547-25-1	B	574680	523210	487950	2593400	3115600	1823800	1714400	1783400	2219600	591810	507880	818580	1301400	2230200	1980700
mws2523	421.08	241.1	422.083	C12H23O14P	[M-H]-	Trehalose 6-phosphate	Others	4484-88-2	B	373810	455740	425910	66261	66538	67966	281670	419440	266920	46571	67017	60693	82400	101780	105740
Lmmn000214	487.17	341.11	488.174	C18H32O15	[M-H]-	Solatriose	Others	528-40-5	B	114900	135470	114740	25533	17058	17824	127520	82180	87386	18284	27855	36468	30128	21626	10548
pme2125	503.16	179	504.169	C18H32O16	[M-H]-	Raffinose*	Others	512-69-6	A	45443	33696	59451	77212	94948	131460	485030	405720	296570	111840	83670	50510	49988	73332	95976
pme0500	503.16	323	504.169	C18H32O16	[M-H]-	D-Melezitose*	Others	597-12-6	A	18606	23978	38208	23462	35237	43449	57182	35592	50859	71431	76063	68705	53758	80551	92674
pmb2653	649.1	145	650.227	C24H42O20	[M-H]-	D(+)-Melezitose O-rhamnoside	Others	-	B	63270	98244	107120	12952	12395	25460	92908	56339	38302	655.5	14022	10247	52299	26969	32083
Lmqn000213	665.21	341.11	666.222	C24H42O21	[M-H]-	Stachyose	Others	470-55-3	B	17373	15258	19575	4539.4	2188.4	3122.6	21676	19179	13973	6605.4	7358.1	5660.8	9435.8	9089	6591.4
mws0133	123.06	80.05	122.048	C6H6N2O	[M+H]+	Nicotinamide	Others	98-92-0	A	215350	200680	224280	1221800	1421500	1209600	198370	189140	212090	184160	182530	202620	7306900	7831500	8111400
pme0490	124.04	78	123.032	C6H5NO2	[M+H]+	Nicotinic acid (Vitamin B3)*	Others	59-67-6	A	133610	129880	131820	5136400	4366500	4082700	2641100	2691800	2779800	4912300	4346800	4260100	4408800	3820600	3915200
pme2165	155.01	111	156.017	C5H4N2O4	[M-H]-	Orotic acid	Others	65-86-1	A	116170	101440	120820	503530	493950	437590	808310	887760	927260	56059	63319	57791	273820	419370	286250
Zmjp000624	168.06	150.05	167.058	C8H9NO3	[M+H]+	Pyridoxal	Others	66-72-8	A	33167	31247	28606	225770	205860	203560	15519	18489	14966	80952	72761	75236	106730	90511	99262
pme1383	170.08	134.1	169.074	C8H11NO3	[M+H]+	Pyridoxine	Others	65-23-6	A	2661800	2833100	2571300	2127200	2041700	1994900	711690	775160	874460	406640	375700	410320	1506900	1471100	1344400
MA10039492	173.01	71.03	174.016	C6H6O6	[M-H]-	Dehydroascorbic acid	Others	490-83-5	A	9	9	9	2057200	2919500	1167500	9	9	9	397040	327520	314470	1089100	1350000	1002300
Hmfn000531	175.02	87.01	176.032	C6H8O6	[M-H]-	L-Ascorbic acid (Vitamin C)	Others	50-81-7	A	9	9	9	344420	416730	370000	9	9	9	9	9	9	190570	174560	160880
pme2596	184.06	148	183.053	C8H9NO4	[M+H]+	4-Pyridoxic acid	Others	82-82-6	A	51773	59550	66365	56014	49066	51926	68042	61560	73648	27002	28670	27382	54282	49756	43329
mws1337	220.12	202.1	219.111	C9H17NO5	[M+H]+	D-Pantothenic Acid	Others	79-83-4	A	41564	32598	44353	2892700	2823700	2641600	1076700	1094500	1275800	4724500	4521900	4703600	2320000	2309900	2292100
pma3101	256.2	124.1	256.082	C11H14NO6+	[M+H]+	Nicotinate D-ribonucleoside	Others	17720-18-2	A	69930	71999	68009	1053300	1219200	971140	194650	222320	275050	821650	719880	853760	497870	567920	530760
pma1751	286.09	124	285.085	C12H15NO7	[M+H]+	N-(beta-D-Glucosyl)nicotinate	Others	-	A	17143	18810	18203	13647000	13386000	13982000	896770	920020	925820	5134100	5052500	4804500	5300000	5446000	5184500
pme2289	287.2	119	286.23	C20H30O	[M+H]+	Retinol (Vitamin A1)	Others	68-26-8	A	9	9	9	9	9	9	18114	20206	18604	45766	36816	45599	14300	11858	11806
pmb0789	332.13	152.07	331.127	C14H21NO8	[M+H]+	Pyridoxine-5'-O-glucoside	Others	-	A	3199.7	4764.3	2900	1239700	1084100	1171400	197140	206200	168440	522680	490880	481230	539800	487300	475220
pmb0801	346.11	184.1	345.106	C14H19NO9	[M+H]+	4-Pyridoxic acid-O-glucoside	Others	-	A	9	9	9	9	9	9	1166700	1122600	1234800	41487	37513	38490	343230	279080	260160
mws0232	377.15	243	376.138	C17H20N4O6	[M+H]+	Riboflavin (Vitamin B2)	Others	83-88-5	A	467090	505760	490220	1448300	1954700	1357100	328090	302810	328570	770540	720760	745560	2135800	1654200	1929100
pme1014	445.3	341.3	444.303	C31H40O2	[M+H]+	Menatetrenone (Vitamin K2)	Others	11032-49-8	A	107580	123150	111030	77646	84045	59543	100460	101560	102770	117700	130790	107600	1728800	1543600	2564100
Lmgn002679	93.03	75.02	94.042	C6H6O	[M-H]-	Phenol	Others	108-95-2	B	9	9	9	14584	15286	10834	9	9	9	4365.8	3708.4	4915.8	8288.6	7633.7	7928.6
HJAP104	107.05	77.04	106.041	C7H6O	[M+H]+	Benzaldehyde	Others	100-52-7	B	9	9	9	3075400	3305500	3522600	9	9	9	9	9	9	887810	977170	873320
pmb0069	122	105	121.053	C7H7NO	[M+H]+	Benzamide	Others	55-21-0	B	8237.2	8063.6	9660.5	338190	330960	348080	16088	18359	17347	10786	14104	14257	137120	149390	139390
mws0628	121.03	92	122.037	C7H6O2	[M-H]-	4-Hydroxybenzaldehyde	Others	123-08-0	B	864350	817140	765170	41917000	41662000	42731000	92615	86747	82622	133080	134560	154740	21717000	22260000	22106000
Lmbn001930	121.03	77.04	122.037	C7H6O2	[M-H]-	2-Hydroxybenzaldehyde (Salicylaldehyde)	Others	90-02-8	B	26431	28722	20729	94255	107050	96759	9	9	9	9	9	9	32685	50326	36360
ML10179289	105.07	77.04	122.073	C8H10O	[M+H-H2O]+	2-Phenylethanol	Others	60-12-8	B	9	9	9	248120	229790	235480	124010	93658	131010	9	9	9	123480	128650	128620
pmp001086	127.04	97	126.032	C6H6O3	[M+H]+	5-Hydroxymethylfurfural	Others	67-47-0	A	164650	162000	135700	207060	174920	174110	1066400	1136600	944650	438070	404790	623470	860340	414580	612920
Hmbn002174	135.05	120.02	136.053	C8H8O2	[M-H]-	4-Hydroxyacetophenone	Others	99-93-4	B	19428	24354	32779	44256	43180	55660	20474	24020	36878	55003	50826	46498	28043	34366	41137
Lmbn001981	137.02	93.03	138.032	C7H6O3	[M-H]-	2,5-Dihydroxybenzaldehyde	Others	1194-98-5	B	25606000	24226000	24189000	9071600	8837000	9668000	9518400	9733600	10905000	3616900	3422800	3410300	7278600	7676000	8098900
Hmgn001653	137.02	93.04	138.032	C7H6O3	[M-H]-	Protocatechualdehyde	Others	139-85-5	B	19471000	18134000	19125000	7646000	7673900	7809100	5664100	5680800	6400500	2704900	2577300	2678900	5917000	6127500	6281800
mws2368	137.06	119.05	138.068	C8H10O2	[M-H]-	Tyrosol	Others	501-94-0	B	1112800	1177000	1198700	19137	28226	19950	17231	23318	34392	9	9	9	144660	181730	176310
Zmzn002575	138.02	108.02	139.027	C6H5NO3	[M-H]-	2-Nitrophenol	Others	88-75-5	B	904560	917840	1036700	2148400	2568600	1862400	288990	277900	336890	1332200	1361400	1438000	981110	1041800	1161700
mws1024	147.05	129	148.052	C9H8O2	[M-H]-	p-Coumaraldehyde	Others	2538-87-6	A	7613.6	6342.7	9796.3	12838	12505	14138	216680	229780	230800	12083	15820	15014	69658	80217	78301
mws0921	149.06	131	150.068	C9H10O2	[M-H]-	p-Coumaryl alcohol	Others	3690-05-9	B	15076	11461	11211	287290	286510	273550	418190	374510	420460	102690	103760	99913	154110	169630	158440
mws0458	151.04	136	152.047	C8H8O3	[M-H]-	Vanillin	Others	121-33-5	B	1620300	1586500	1628200	500530	335810	297490	889800	946490	1045000	842650	127870	138630	721360	742290	749310
MA10040889	154.01	123.01	155.022	C6H5NO4	[M-H]-	4-Nitrocatechol	Others	3316-09-4	B	119230	124940	114450	133290	131520	136070	7633.1	7803	11159	81033	84365	85573	55984	58254	71790
pmf0440	163.08	91.1	162.068	C10H10O2	[M+H]+	4-MethoxycinnaMaldehyde	Others	1963-36-6	B	112520	141290	150810	43388	51406	59058	68299	67456	87870	76156	75942	80008	46394	59819	55508
pmb0142	165.1	95.2	164.047	C9H8O3	[M+H]+	Caffeic aldehyde	Others	141632-15-7	B	18008	19005	20303	33261	36071	27217	66890	70779	73889	14370	17917	10335	59293	67385	65501
Lmdp003146	167.11	93.07	166.099	C10H14O2	[M+H]+	Rhododendrol	Others	501-96-2	B	9	9	9	99806	80783	87232	9	9	9	9	9	9	94432	66395	66130
Hmbp001276	169.05	65.03	168.042	C8H8O4	[M+H]+	Gallacetophenone	Others	528-21-2	B	9	9	9	45717	51568	98132	42511	35702	40986	24287	26235	26646	35539	38639	28833
Lmmp003042	169.05	123.04	168.042	C8H8O4	[M+H]+	Protocatechuic Acid Methyl Ester	Others	2150-43-8	B	29201	26156	26515	270810	262940	295010	43410	40283	52293	37805	43232	38251	189370	153520	174800
Zmjn002583	167.03	123.05	168.042	C8H8O4	[M-H]-	2',4',6'-Trihydroxyacetophenone	Others	480-66-0	B	9	9	9	12851000	12321000	12047000	1940500	2065200	2361000	1350600	1304600	1407000	3344700	3527800	3682800
NK10252689	168.03	123.01	169.038	C7H7NO4	[M-H]-	2-Methoxy-5-nitrophenol	Others	636-93-1	B	85821	84820	86422	54076	47368	51703	5984.6	7580.9	10169	30921	31370	39139	35510	37421	40538
mws1195	179.07	147.1	178.063	C10H10O3	[M+H]+	p-Coumaric acid methyl ester	Others	3943-97-3	B	9	9	9	248090	275200	270770	60494	67144	63602	161210	150330	169520	237580	272400	279040
mws0009	179.07	91	178.063	C10H10O3	[M+H]+	Coniferaldehyde	Others	20649-42-7	B	32273	31224	31638	44355	38997	40835	255700	249220	262110	7778.9	8239.5	7327.8	73581	80293	75702
mws0093	179.07	146	180.079	C10H12O3	[M-H]-	Coniferyl alcohol	Others	458-35-5	B	16662	14526	13552	1632800	1526200	1521900	85689	100150	96957	94672	80430	90199	397460	430370	454530
Hmtn001288	181.05	135.04	182.058	C9H10O4	[M-H]-	Methyl 2,4-dihydroxyphenylacetate	Others	67828-42-6	B	9	9	9	15179	20354	13291	23426	20103	26677	188320	204960	202000	19250	29452	27375
MA10002917	183.01	109.02	184.012	C6H4N2O5	[M-H]-	2,4-Dinitrophenol	Others	51-28-5	B	432340	418500	420500	50191	58793	57718	55266	50526	54139	75637	77735	72372	171260	186650	199780
mws4171	183.03	107.01	184.037	C8H8O5	[M-H]-	2,4,6-Trihydroxybenzoic acid methyl ester	Others	3147-39-5	B	3698.6	3420	3926.5	7603.1	8212.5	8537	7653.3	8119.9	6508.3	2193	2003.9	1833.6	5312.4	5110.3	5517.2
Xmgn006542	193.05	133.03	194.057	C10H10O4	[M-H]-	Dimethyl Phthalate	Others	131-11-3	B	13500	13103	13679	52377	51898	53967	9	9	9	9	9	9	23848	26010	31637
pmb1587	207.14	165.2	206.131	C13H18O2	[M+H]+	4-Hydroxy-3,5-diisopropylbenzaldehyde	Others	10537-86-7	B	9	9	9	5002.6	4517.5	5523.2	14164	14975	18065	9	9	9	9887.4	9768.1	9251.7
Lmln010063	205.16	189.13	206.167	C14H22O	[M-H]-	2,6-Di-tert-butylphenol	Others	128-39-2	A	150640	172960	187140	178830	167250	164000	141150	150200	150880	169180	181810	147910	118580	119270	120960
mws1212	209.08	177.3	208.074	C11H12O4	[M+H]+	Methyl ferulate	Others	2309-07-1	B	13759	13601	12067	3838.4	6445.5	4589.9	17163	16228	15818	4949.4	6107.4	4725.8	7944.1	7372.1	11243
pme3443	207.07	192	208.074	C11H12O4	[M-H]-	Sinapinaldehyde	Others	4206-58-0	B	9	9	9	160040	164710	148660	9	9	9	19650	26623	21175	68181	69697	74947
pme3472	271.09	107.6	272.09	C12H16O7	[M-H]-	Arbutin	Others	497-76-7	B	7332.5	6593.4	8270.3	121820	131180	143580	72508	75971	90918	54120	59996	61515	84339	86546	92101
Lmlp012720	279.16	149.02	278.152	C16H22O4	[M+H]+	Dibutyl phthalate	Others	84-74-2	A	19651000	20375000	20221000	10169000	9154700	9587100	9737900	10412000	9521600	6154800	6401600	6393000	9427100	9548200	9348200
mws1505	283.1	135	284.105	C17H16O4	[M-H]-	Phenethyl caffeate	Others	104594-70-9	B	12779	11077	13722	57843	52775	61747	9	9	9	5139.1	9	9	31691	28736	30481
pmn001511	285.1	123	286.105	C13H18O7	[M-H]-	3-Hydroxy-5-Methylphenol-1-O-Glucoside	Others	-	B	37661	49245	41537	34362	25756	39302	9	9	9	9	9	9	24875	28871	28758
Lmln001195	297.1	135.07	298.105	C14H18O7	[M-H]-	Picein (4-Acetylphenyl-glucoside)	Others	530-14-3	B	9	9	9	14139	12803	12763	6285.4	7362.8	6441.3	12373	17388	22961	13853	16050	7454.4
Zmhn001926	299.08	137.02	300.084	C13H16O8	[M-H]-	1-O-Salicyl-D-glucose	Others	60517-74-0	B	9	9	9	151060	147070	200550	23472	21089	29125	17921	25681	24317	113560	110070	107230
mws2367	299.11	119	300.121	C14H20O7	[M-H]-	1-O-Salicyl-D-glucose	Others	10338-51-9	B	9	9	9	26912	39923	38840	9	9	9	9	9	9	18340	18861	25060
Hmyn001360	299.11	59.01	300.135	C18H20O4	[M-H]-	Doitungbiphenyl A	Others	-	B	9	9	9	39967	38830	47549	29439	17593	32106	9	9	9	30255	31263	34728
Zmhn000892	301.09	139.05	302.1	C13H18O8	[M-H]-	4-O-Glucosyl-3,4-dihydroxybenzyl alcohol	Others	-	B	9	9	9	134200	139270	151070	52470	57244	59009	42569	43969	51857	127500	135910	134380
Lmtn003441	311.11	149.06	312.121	C15H20O7	[M-H]-	2-Acetyl-3-hydroxyphenyl-1-O-glucoside	Others	-	B	9	9	9	86123	83226	85626	8990.5	9348.5	10918	9	9	9	24282	26496	27375
Lmmn002179	313.09	107.05	314.1	C14H18O8	[M-H]-	Methyl salicylate-2-O-glucoside	Others	10019-60-0	B	9	9	9	35216	45794	37035	9	9	9	9	9	9	8887.8	8390.4	8751
Lmyn002403	313.09	101.02	314.1	C14H18O8	[M-H]-	Mandelic acid-β-glucoside	Others	-	B	9	9	9	21480	17910	24341	87271	70847	85819	209690	207920	189190	44689	47732	44910
pmn001367	315.07	153.02	316.079	C13H16O9	[M-H]-	Protocatechuic acid-4-O-glucoside	Others	-	B	40999	53464	54634	6036800	5612500	5934200	1122400	1172700	1234800	4221400	3856500	3625800	3622000	4075400	3691100
pmb2871	315.07	153	316.079	C13H16O9	[M-H]-	1-O-Gentisoyl-D-glucoside	Others	23445-11-6	B	47102	49305	51237	3249300	2946100	3120900	1085400	1068900	1137600	1819200	1625900	1715900	1999800	2177500	2212200
Hmtn001120	315.11	153.06	316.116	C14H20O8	[M-H]-	5-(2-Hydroxyethyl)-2-O-glucosylphenol	Others	-	B	66078	67887	56864	715050	667500	921490	477250	442820	465940	152550	182430	186940	482630	506960	474290
Zmhn002301	325.09	163.04	326.1	C15H18O8	[M-H]-	p-Coumaric acid-4-O-glucoside	Others	117405-48-8	B	27325	33158	43041	5295300	5646400	5418500	1691600	1800900	1849600	13283000	13560000	13915000	4594800	4103100	5121000
Hmsn002272	327.11	165.05	328.116	C15H20O8	[M-H]-	Demethyl coniferin	Others	-	B	22891	21112	27233	1532600	1475000	1826500	32462	26502	27895	40665	51251	63350	674480	731170	752800
pmn001690	327.14	165.09	328.152	C16H24O7	[M-H]-	3-Hydroxy-4-isopropylbenzylalcohol-3-O-glucoside	Others	-	B	9	9	9	9085900	7563500	8452500	44773	41858	45665	561110	509530	562470	5142400	6399400	5671300
Lmtn002565	329.11	167.03	330.095	C14H18O9	[M-H]-	1-O-Vanilloyl-D-Glucose	Others	-	A	9	9	9	1395200	1268200	1307000	77459	58242	88400	350130	328410	320700	781900	841870	920930
Lmmn003663	329.09	167.04	330.095	C14H18O9	[M-H]-	5-Glucosyloxy-2-Hydroxybenzoic acid methyl ester	Others	-	A	26569	18834	22542	7419300	5789500	6959100	495530	473180	577980	146580	161570	157900	4689600	6108200	5534100
pmn001517	329.12	167	330.131	C15H22O8	[M-H]-	3,4,5-Trimethoxyphenyl-1-O-Glucoside	Others	-	B	21758	32506	24956	3906600	5014200	5224900	4002400	3889600	3945600	2379100	2262200	2136500	3341200	3774600	4349100
Lmmn001294	331.1	153.02	332.111	C14H20O9	[M-H]-	Koaburaside	Others	41653-73-0	B	9	9	9	69931	61705	91044	9	9	9	9	9	9	29398	27787	33699
pmf0289	336.17	148	335.159	C15H21N5O4	[M+H]+	Riboprine	Others	7724-76-7	B	9	9	9	27407	32822	32564	16396	16231	18367	65599	68850	60298	41385	50714	40981
Zmhn001793	341.09	179.03	342.096	C15H18O9	[M-H]-	6-O-Caffeoyl-D-glucose	Others	-	B	272260	306290	389430	2251800	2097900	2429600	2558800	2481800	2822100	2564600	2451800	2454600	1936000	2480300	2678500
mws0906	341.12	179	342.131	C16H22O8	[M-H]-	Coniferin	Others	531-29-3	B	9	9	9	2864300	3174500	3587300	555140	643280	610210	1401100	1304100	1282300	1890600	2633800	2752600
Lmmn000774	343.1	181.05	344.111	C15H20O9	[M-H]-	Dihydrocaffeoylglucose	Others	-	B	9	9	9	190650	199410	224760	9	9	9	76928	55271	79070	205890	269440	212500
Zmln000899	343.11	181.05	344.111	C15H20O9	[M-H]-	Syringaldehyde-4-O-glucoside	Others	-	B	9	9	9	9	9	9	79398	98073	104580	9	9	9	62228	64855	72230
Lmtn000940	345.08	139.04	346.09	C14H18O10	[M-H]-	1-O-(3,4-Dihydroxy-5-methoxy-benzoyl)-glucoside	Others	-	B	15015	18995	17365	101710	96529	94707	294930	285060	294120	134940	140740	127080	102450	116960	111960
mws0179	367.1	190.9	368.111	C17H20O9	[M-H]-	Chlorogenic acid methyl ester	Others	29708-87-0	B	9	9	9	183800	210760	182480	21739	35571	27989	9915.4	11745	8562	154050	163080	199510
mws0011	371.13	209	372.142	C17H24O9	[M-H]-	Syringin	Others	118-34-3	B	24892	21010	21005	583120	541620	685340	122790	123350	135650	137770	151740	142410	262910	293420	305270
Cmjn004337	401.14	269.1	402.153	C18H26O10	[M-H]-	Benzyl-(2''-O-xylosyl)glucoside	Others	-	B	9	9	9	45661	48351	35112	231750	237210	244560	662740	671820	611990	137020	134850	125750
Lmtn002324	431.15	269.1	432.163	C19H28O11	[M-H]-	Benzyl-(2''-O-glucosyl)glucoside	Others	-	B	9	9	9	9	9	9	70914	68006	65587	34293	31993	32021	38950	44937	37993
Cmzn005251	433.11	271.06	434.121	C21H22O10	[M-H]-	6-O-Caffeoylarbutin	Others	136172-60-6	B	9	9	9	2298200	2581600	2086200	181850	183890	207290	53340	81117	51010	1147800	957240	1016800
Hmbp006861	445.15	177.05	444.142	C23H24O9	[M+H]+	1,2-O-Diferuloylglycerol	Others	-	B	9	9	9	24194	30845	27409	18173	17914	13900	9	9	9	16567	14631	16919
pmb2654	460.1	117.9	461.153	C19H27NO12	[M-H]-	Anthranilate-1-O-Sophoroside	Others	-	B	1156400	1120900	1548300	38071	49754	20728	628530	646520	462570	74861	62988	106670	50022	61926	54499
Lmnn002886	477.14	179.03	478.148	C23H26O11	[M-H]-	1'-O-(3,4-Dihydroxyphenethyl)-O-caffeoyl-glucoside	Others	-	B	9	9	9	43156	42120	68803	20257	20668	15965	9	9	9	40002	34144	25777
pmb3066	481.14	319.2	482.142	C22H26O12	[M-H]-	5-O-p-Coumaroylshikimic acid O-glucoside	Others	-	B	6112.5	10271	7777.9	1461400	2154800	1964400	107690	102680	112710	232310	218660	238490	1421700	1235900	1572300
pmb3061	499.15	163.1	500.153	C22H28O13	[M-H]-	5-O-p-Coumaroylquinic acid O-glucoside	Others	-	A	9	9	9	225440	224180	212460	9	9	9	13810	13746	9502.7	62927	64733	64925
Hmbn002692	517.16	175.04	518.164	C22H30O14	[M-H]-	6'-O-Feruloyl-D-sucrose	Others	118230-77-6	B	9	9	9	53370	43241	48626	9	9	9	22845	12890	20259	31563	34402	42720
pmn001710	521.13	359.08	522.137	C24H26O13	[M-H]-	Rosmarinic acid-3'-O-glucoside	Others	910028-78-3	B	66944	52131	60547	181370	177200	198550	267320	402420	425180	87010	52849	39195	178390	221690	327960
pmb0824	537.1	177.4	536.153	C25H28O13	[M+H]+	Syringic acid-4-O-(6''-feruloyl)glucoside	Others	-	B	9	9	9	17345	12633	16143	2860.2	3364.1	2485.7	9	9	9	7287.2	6484.1	6139.5
pmn001672	547.17	223.1	548.174	C23H32O15	[M-H]-	Furanofructosyl-α-D-(3-mustard acyl)glucoside	Others	-	B	9	9	9	3796.2	6313.5	4578.5	21400	14746	14736	9	9	9	6970.2	4964.4	4487.6
pmb2819	665.1	218.1	666.201	C27H38O19	[M-H]-	O-Caffeoyl maltotriose	Others	-	B	9	9	9	15385	14208	12755	9	9	9	7170.5	5655.4	7041.2	7180.8	3695.2	5244.8
Zmhn003098	785.23	447.13	786.238	C38H42O18	[M-H]-	4-O-(6'-O-Glucosylcaffeoylglucosylferuloyl)-4-hydroxybenzyl alcohol	Others	-	B	9	9	9	7267.3	6493.2	7238.9	9	9	9	9	9	9	6242.3	10348	4561.2
Hmxn04631	361.15	155.11	362.172	C20H26O6	[M-H]-	Secoisolariciresinol	Others	-	B	9	9	9	34718000	35055000	36322000	9	9	9	9	9	9	20422000	21871000	22691000
Hmxn00678	367.12	173.05	368.219	C20H32O6	[M-H]-	Hexabydroxytaxadiene	Others	-	B	9	9	9	5921600	4573400	7010900	9	9	9	99962	77432	125140	1484300	1849800	1537200
Hmxn08603	545.29	249.18	546.319	C31H46O8	[M-H]-	2a-(a-M ethylbutyryD)-oxy-5a,7B,10f-triacetoxy-4(20),1 1l-taxad-iene	Others	-	B	745510	798940	782650	37019000	37471000	37170000	52428	46496	57069	475790	434510	468980	13400000	14374000	14627000
Hmxp11238	593.28	533.25	592.303	C35H44O8	[M+H]+	5a-Cinnamoyloxy-9a,10,l3a-triacetoxytaxa-4(20),1 I-diene	Others	-	B	9918	6305.6	8807.2	503270	352170	358600	26152	17845	19572	9	9	9	141890	156380	155000
Hmxn10664	621.27	147.04	622.277	C35H42O10	[M-H]-	Taxuspine B	Others	-	B	53807	54530	50151	1163500	1052900	1059200	13868000	16719000	15604000	226590	250100	206960	8697200	8093900	7857900
